# Supplementary material for: Bis(ethyl­enediamine-κ2 N,N′)bis­(phenytoinato-κN)cobalt(II)
Source: Acta Crystallogr Sect E Struct Rep Online. 2009 Oct 31;65(Pt 11):m1470. doi: 10.1107/S1600536809044092 (PMC2971365; doi:10.1107/S1600536809044092)
Supplement: Supplementary file 2 [file e-65-m1470-Isup2.hkl]

# 
# h,k,l, Fc-squared, Fo-squared, sigma(Fo-squared) and status flag 
# 
data_I
_shelx_title ' 080404f in P2(1)/c' 
_shelx_refln_list_code          4 
_shelx_F_calc_maximum      152.13 
_exptl_crystal_F_000       714.00 
_reflns_d_resolution_high  0.8406 
 
loop_ 
 _symmetry_equiv_pos_as_xyz 
 'x, y, z' 
 '-x, y+1/2, -z+1/2' 
 '-x, -y, -z' 
 'x, -y-1/2, z-1/2' 
 
_cell_length_a    11.8035 
_cell_length_b    12.3439 
_cell_length_c    11.0768 
_cell_angle_alpha  90.000 
_cell_angle_beta   92.277 
_cell_angle_gamma  90.000 
 
_shelx_F_squared_multiplier     1.000 
 
loop_ 
 _refln_index_h 
 _refln_index_k 
 _refln_index_l 
 _refln_F_squared_calc 
 _refln_F_squared_meas 
 _refln_F_squared_sigma 
 _refln_observed_status 
   1   0   0     5754.54     3445.65    125.24 o 
   2   0   0       60.95       49.31      2.56 o 
   3   0   0     2066.64     2013.52     51.58 o 
   4   0   0      346.47      429.99     24.02 o 
   5   0   0     9460.09     8742.66    275.11 o 
   6   0   0      140.86       74.67      5.27 o 
   7   0   0     3771.15     3820.41     98.52 o 
   8   0   0      870.69      905.78     27.66 o 
   9   0   0      769.56      918.39     28.68 o 
  10   0   0        2.18       -2.07      4.43 o 
  11   0   0      797.13      875.45     43.53 o 
  12   0   0        5.82       17.53     10.15 o 
  13   0   0        7.84        1.92      9.93 o 
  14   0   0        4.24        4.78     11.07 o 
   1   1   0     8827.69     7021.40    165.77 o 
   2   1   0      118.57      116.39      2.66 o 
   3   1   0     1118.28     1201.26     22.40 o 
   4   1   0       34.25       23.92      1.97 o 
   5   1   0     1255.27     1229.13     26.87 o 
   6   1   0      284.46      291.06      7.82 o 
   7   1   0      485.95      526.84     12.49 o 
   8   1   0      210.01      199.44      7.04 o 
   9   1   0        1.41       -2.56      2.69 o 
  10   1   0        7.50        5.33      4.43 o 
  11   1   0      181.49      189.24     11.48 o 
  12   1   0      398.15      395.21     18.87 o 
  13   1   0       12.81       15.84      7.42 o 
   0   2   0       87.37       87.97      5.50 o 
   1   2   0     5585.72     5389.85    113.04 o 
   2   2   0     1964.49     1907.38     41.19 o 
   3   2   0     3846.07     3649.08     59.09 o 
   4   2   0      273.09      225.15      5.73 o 
   5   2   0      187.09      171.20      5.23 o 
   6   2   0     3469.03     3819.79    227.41 o 
   7   2   0      592.44      661.65     33.46 o 
   8   2   0      956.01     1014.99     57.57 o 
   9   2   0      449.33      465.74     23.09 o 
  10   2   0      138.49      132.99      8.38 o 
  11   2   0       50.14       52.57      6.99 o 
  12   2   0      519.81      557.88     19.32 o 
  13   2   0      259.72      312.67     36.97 o 
   1   3   0     1047.90      949.22     29.16 o 
   2   3   0      325.59      274.89      8.00 o 
   3   3   0       71.13       94.64      2.86 o 
   4   3   0      180.15      197.90      5.81 o 
   5   3   0      221.07      234.00     11.63 o 
   6   3   0       56.00       47.14      3.22 o 
   7   3   0       59.25       52.54      5.66 o 
   8   3   0      220.39      203.71     13.72 o 
   9   3   0        1.90       -4.06      3.42 o 
  10   3   0      102.70      106.24     15.06 o 
  11   3   0       44.01       49.30      8.97 o 
  12   3   0       39.98       49.87      8.51 o 
  13   3   0       20.09       28.40      8.94 o 
   0   4   0     2412.20     2766.62    104.15 o 
   1   4   0      400.35      435.09     19.59 o 
   2   4   0      703.09      710.16     17.83 o 
   3   4   0     1044.05     1030.90     21.04 o 
   4   4   0     1367.94     1488.49     60.48 o 
   5   4   0     1463.47     1566.61     82.23 o 
   6   4   0     2227.28     2185.75     93.65 o 
   7   4   0      747.75      702.99     67.75 o 
   8   4   0       54.37       43.59      5.54 o 
   9   4   0      222.31      247.53     25.37 o 
  10   4   0      659.52      718.36     68.32 o 
  11   4   0     1001.66     1144.72     86.68 o 
  12   4   0      282.72      318.18     31.45 o 
  13   4   0      346.47      298.99     33.03 o 
   1   5   0     1013.46     1101.76     26.67 o 
   2   5   0      485.50      605.73     25.21 o 
   3   5   0        9.16        9.99      2.61 o 
   4   5   0      273.06      317.71     13.94 o 
   5   5   0     1443.01     1703.07     92.53 o 
   6   5   0      229.90      244.16      9.01 o 
   7   5   0      282.65      322.75     18.13 o 
   8   5   0      189.90      224.76     10.81 o 
   9   5   0      385.77      358.05     50.55 o 
  10   5   0      480.60      547.16    117.99 o 
  11   5   0        9.37        8.40      7.69 o 
  12   5   0       19.31       18.33      8.48 o 
  13   5   0        7.61        7.80      8.60 o 
   0   6   0      789.77      736.79     33.73 o 
   1   6   0     2824.88     2854.10     63.65 o 
   2   6   0      278.71      266.39     12.22 o 
   3   6   0     2736.90     2906.22     55.32 o 
   4   6   0      817.18      774.79     24.04 o 
   5   6   0     1526.67     1641.99     87.08 o 
   6   6   0      725.85      768.06     45.91 o 
   7   6   0      146.32      176.90      9.73 o 
   8   6   0     1216.09     1233.75    102.82 o 
   9   6   0      277.30      264.52     57.12 o 
  10   6   0      943.20     1007.15    221.07 o 
  11   6   0       43.75       73.03     12.00 o 
  12   6   0      384.43      396.18     69.29 o 
   1   7   0      912.17      985.14     25.77 o 
   2   7   0       13.88       13.76      3.05 o 
   3   7   0      342.90      365.78     10.62 o 
   4   7   0      310.29      346.68     21.26 o 
   5   7   0      109.50      113.78      6.78 o 
   6   7   0       91.14       88.72      6.03 o 
   7   7   0       10.53        3.58      4.21 o 
   8   7   0       15.32       13.32      5.70 o 
   9   7   0        0.60       -9.19      6.13 o 
  10   7   0       80.77       73.14     15.56 o 
  11   7   0       53.11       67.45     36.14 o 
  12   7   0       37.76       52.59     16.90 o 
   0   8   0     4798.47     4900.04    185.57 o 
   1   8   0      482.10      430.12     12.10 o 
   2   8   0      447.84      447.58     12.50 o 
   3   8   0     1196.53     1238.25     41.45 o 
   4   8   0     1238.93     1326.56     55.81 o 
   5   8   0      481.93      483.98     26.90 o 
   6   8   0      114.08      129.32      9.40 o 
   7   8   0      288.14      264.53     30.59 o 
   8   8   0      180.45      189.44     21.57 o 
   9   8   0      410.24      450.10     52.06 o 
  10   8   0       19.12       14.59      8.87 o 
  11   8   0      305.91      304.15     51.65 o 
   1   9   0      624.01      612.72     16.24 o 
   2   9   0       59.33       58.22      5.33 o 
   3   9   0       92.24      107.00      8.15 o 
   4   9   0      113.41      118.57     13.94 o 
   5   9   0      375.58      357.97     20.90 o 
   6   9   0       64.74       62.85      7.53 o 
   7   9   0       35.88       31.74     10.36 o 
   8   9   0        9.59       10.02      5.93 o 
   9   9   0      248.50      255.12     28.51 o 
  10   9   0       52.76       63.84     12.41 o 
  11   9   0        0.99      -10.48      8.18 o 
   0  10   0       14.87       10.51      4.25 o 
   1  10   0      157.09      160.22      7.86 o 
   2  10   0     2018.67     1987.61     48.85 o 
   3  10   0      718.53      709.63     21.66 o 
   4  10   0       80.94       67.01      7.51 o 
   5  10   0      171.13      179.60     18.48 o 
   6  10   0      685.97      657.22     62.25 o 
   7  10   0      215.03      221.45     19.75 o 
   8  10   0       98.40      116.87     12.19 o 
   9  10   0      187.21      217.52     41.63 o 
  10  10   0       65.90       50.11     22.51 o 
   1  11   0       15.71       10.22      4.94 o 
   2  11   0      293.15      337.62     14.08 o 
   3  11   0      319.54      320.37     26.88 o 
   4  11   0        1.91       -1.87      4.93 o 
   5  11   0      163.42      156.29     11.61 o 
   6  11   0       70.82       71.42     10.26 o 
   7  11   0       30.70       24.47      7.13 o 
   8  11   0       18.77       22.09     12.32 o 
   9  11   0       22.36       23.88      9.83 o 
   0  12   0      538.69      478.18     33.20 o 
   1  12   0      511.77      488.21     23.16 o 
   2  12   0      108.05      125.60      9.48 o 
   3  12   0        5.62        4.36      5.55 o 
   4  12   0      175.08      176.33     11.35 o 
   5  12   0      192.89      200.93     11.99 o 
   6  12   0      474.10      481.18     34.11 o 
   7  12   0      240.58      297.66     49.02 o 
   8  12   0       34.08       22.03      9.89 o 
   1  13   0        0.80       -3.20      7.22 o 
   2  13   0        3.82       -1.20      9.39 o 
   3  13   0       22.51       18.95      6.77 o 
   4  13   0       11.19        9.27      6.42 o 
   5  13   0       11.47        9.75      7.97 o 
   6  13   0        0.42        0.11      8.51 o 
   0  14   0      161.82      154.84     21.94 o 
   1  14   0       88.68       77.62     12.78 o 
   2  14   0       33.87       26.94     13.93 o 
   4  14   0      166.96      184.15     21.20 o 
 -14   1   1      118.54      158.21     14.85 o 
 -13   1   1      203.78      216.69     15.74 o 
 -12   1   1      127.98      151.81     11.97 o 
 -11   1   1      180.09      183.31      9.83 o 
 -10   1   1      860.00      917.51     24.55 o 
  -9   1   1     1680.24     1820.53     49.61 o 
  -8   1   1     1197.30     1333.66     27.03 o 
  -7   1   1     2496.33     2586.64     48.35 o 
  -6   1   1     1120.48     1109.50     22.16 o 
  -5   1   1     2322.18     2588.41     66.53 o 
  -4   1   1     6384.39     6302.45    129.74 o 
  -3   1   1      316.91      332.02      9.12 o 
  -2   1   1    13338.90    10336.86    214.95 o 
  -1   1   1     9221.46     7986.31    368.86 o 
   0   1   1     5356.54     5153.98    127.93 o 
   1   1   1     5003.23     4680.10    115.75 o 
   2   1   1     4194.54     3828.12     67.81 o 
   3   1   1      475.37      500.75     10.72 o 
   4   1   1        8.83        4.20      1.26 o 
   5   1   1      700.17      768.21     15.90 o 
   6   1   1       21.48       52.95      3.59 o 
   7   1   1      922.50     1001.31     37.40 o 
   8   1   1      781.57      847.43     31.72 o 
   9   1   1     1226.03     1312.99     33.00 o 
  10   1   1      217.96      221.52     12.08 o 
  11   1   1        4.91       -0.48      4.33 o 
  12   1   1        2.59       -4.88      4.31 o 
  13   1   1      215.41      227.13     18.11 o 
 -13   2   1       15.48       13.72     14.65 o 
 -12   2   1      121.45      147.95     14.59 o 
 -11   2   1      136.32      148.39      9.22 o 
 -10   2   1        1.56       -2.09      4.20 o 
  -9   2   1      533.13      545.45     16.63 o 
  -8   2   1      903.48      935.33     20.18 o 
  -7   2   1     2122.98     2333.05     64.87 o 
  -6   2   1       13.64        7.64      2.13 o 
  -5   2   1     1233.94     1220.50     35.96 o 
  -4   2   1     1129.45     1104.67     21.45 o 
  -3   2   1      615.11      644.26     13.05 o 
  -2   2   1     4024.80     4097.40    103.38 o 
  -1   2   1       66.00       71.16      2.61 o 
   0   2   1     3574.67     3698.20     76.53 o 
   1   2   1     1296.74     1091.83     27.05 o 
   2   2   1     1764.29     1943.53     35.64 o 
   3   2   1      487.75      449.58      8.59 o 
   4   2   1     2259.89     2379.68     57.23 o 
   5   2   1     1372.77     1396.46     59.76 o 
   6   2   1       68.76       64.84      4.05 o 
   7   2   1      480.96      533.64     35.70 o 
   8   2   1      294.93      294.02     20.24 o 
   9   2   1       18.89       12.06      3.91 o 
  10   2   1      670.06      770.59     40.15 o 
  11   2   1       87.97       93.32      8.23 o 
  12   2   1       73.21      101.29     11.67 o 
  13   2   1        5.49       -3.75     10.33 o 
 -13   3   1      139.97      143.96     11.15 o 
 -12   3   1      109.13      104.70      9.47 o 
 -11   3   1       71.31       87.43     13.77 o 
 -10   3   1      163.72      179.33      9.94 o 
  -9   3   1      208.36      205.82     15.08 o 
  -8   3   1      416.46      451.02     17.33 o 
  -7   3   1      413.28      442.94     21.53 o 
  -6   3   1      485.98      450.58     11.62 o 
  -5   3   1      367.12      320.36     12.42 o 
  -4   3   1     1639.35     1700.12     80.04 o 
  -3   3   1     3385.06     3401.75    111.93 o 
  -2   3   1      558.83      563.68     14.60 o 
  -1   3   1       11.11       11.47      1.59 o 
   0   3   1     5528.02     5400.71    268.30 o 
   1   3   1      565.69      567.37     13.37 o 
   2   3   1    20949.19    16697.35    333.45 o 
   3   3   1    14791.94    12877.18    212.44 o 
   4   3   1     3870.99     3912.66     82.66 o 
   5   3   1      142.79      111.61      7.19 o 
   6   3   1     1235.10     1273.01     78.68 o 
   7   3   1     1967.61     2074.45    182.16 o 
   8   3   1      848.47      876.81     70.36 o 
   9   3   1      422.25      419.02     25.46 o 
  10   3   1      562.03      612.66     39.43 o 
  11   3   1      939.01     1027.21     61.64 o 
  12   3   1      483.32      488.95     41.92 o 
  13   3   1      123.50      146.13     14.07 o 
 -13   4   1        0.01       -4.03      7.68 o 
 -12   4   1        1.97       -3.15      5.72 o 
 -11   4   1       66.11       76.59     11.25 o 
 -10   4   1       92.03       84.66      8.28 o 
  -9   4   1      116.33      111.32      9.67 o 
  -8   4   1      158.67      193.02     10.28 o 
  -7   4   1      181.93      200.91     13.17 o 
  -6   4   1      236.49      280.87     13.44 o 
  -5   4   1      498.65      626.83     22.17 o 
  -4   4   1       19.15       15.49      2.92 o 
  -3   4   1       64.47       78.54      4.60 o 
  -2   4   1        2.32        5.17      2.10 o 
  -1   4   1      282.97      300.81     11.67 o 
   0   4   1      482.36      539.29     13.37 o 
   1   4   1     1696.84     1748.66     40.37 o 
   2   4   1        5.17        1.48      1.37 o 
   3   4   1     1533.49     1600.78     27.20 o 
   4   4   1       42.07       36.39      3.33 o 
   5   4   1       56.48       61.76      3.93 o 
   6   4   1       31.35       30.42      5.42 o 
   7   4   1       88.35       73.37      4.35 o 
   8   4   1       27.25       28.65      6.38 o 
   9   4   1       71.83       72.98      9.05 o 
  10   4   1      351.04      352.01     48.42 o 
  11   4   1       21.84        2.09      6.88 o 
  12   4   1       19.30       16.48      7.57 o 
  13   4   1       65.54       67.77     13.29 o 
 -13   5   1      328.27      360.12     53.07 o 
 -12   5   1      229.85      262.70     20.80 o 
 -11   5   1      736.35      922.47     86.73 o 
 -10   5   1      455.71      518.56     50.78 o 
  -9   5   1      108.95      126.58     18.91 o 
  -8   5   1      474.44      477.35     28.82 o 
  -7   5   1        8.53        5.20      3.15 o 
  -6   5   1     1198.84     1270.44     62.03 o 
  -5   5   1      494.39      456.98     37.00 o 
  -4   5   1      635.72      578.07     22.51 o 
  -3   5   1     1316.12     1311.83     34.09 o 
  -2   5   1      177.54      183.66      5.80 o 
  -1   5   1     2458.52     2654.52     49.68 o 
   0   5   1      257.71      243.43      7.78 o 
   1   5   1       96.39       61.13      3.38 o 
   2   5   1      390.03      361.61     10.43 o 
   3   5   1     2943.18     3065.64     79.84 o 
   4   5   1     2013.40     1949.58     64.02 o 
   5   5   1     4077.58     4142.37    188.35 o 
   6   5   1     1245.70     1220.11     72.51 o 
   7   5   1      648.26      637.39     45.55 o 
   8   5   1      541.18      583.06     87.05 o 
   9   5   1      102.72       91.56     13.74 o 
  10   5   1      950.91     1043.77    212.81 o 
  11   5   1      206.30      219.40     15.08 o 
  12   5   1      398.01      420.53     60.68 o 
  13   5   1       79.10       85.44     17.17 o 
 -12   6   1        2.51       -0.19      7.98 o 
 -11   6   1        1.40        1.46      7.49 o 
 -10   6   1      178.94      169.40     34.71 o 
  -9   6   1      119.48      134.53      9.86 o 
  -8   6   1       57.18       49.36      5.54 o 
  -7   6   1      307.44      343.28     21.73 o 
  -6   6   1      156.36      140.55      6.65 o 
  -5   6   1       68.74       75.66      6.20 o 
  -4   6   1       34.91       39.10      4.69 o 
  -3   6   1       43.80       67.48      3.39 o 
  -2   6   1      105.59       89.99      6.23 o 
  -1   6   1        1.54        2.32      1.80 o 
   0   6   1        0.95       -1.86      1.99 o 
   1   6   1       85.87       79.20      4.19 o 
   2   6   1     1228.50     1340.50     31.71 o 
   3   6   1        6.83        2.79      2.03 o 
   4   6   1      169.85      171.01      7.11 o 
   5   6   1       37.94       40.29      5.59 o 
   6   6   1      241.43      247.68     14.43 o 
   7   6   1        4.56       -0.10      3.71 o 
   8   6   1      234.44      216.07     33.14 o 
   9   6   1      141.42      138.38     24.60 o 
  10   6   1      102.23      103.25     12.43 o 
  11   6   1        1.83      -10.56      7.04 o 
  12   6   1        6.33       -4.09      7.53 o 
 -12   7   1      425.59      464.91     84.49 o 
 -11   7   1      143.74      132.66     38.14 o 
 -10   7   1      833.35      793.01    180.05 o 
  -9   7   1     1047.11     1024.64     93.64 o 
  -8   7   1       92.80      115.75      8.08 o 
  -7   7   1      979.23     1088.88     63.90 o 
  -6   7   1        4.98        3.34      3.42 o 
  -5   7   1     1161.25     1138.25     46.96 o 
  -4   7   1     1768.74     1758.08     42.36 o 
  -3   7   1     1189.03     1154.88     54.55 o 
  -2   7   1     1338.79     1453.30     50.34 o 
  -1   7   1     1815.73     1795.75     35.91 o 
   0   7   1     1087.43      950.35     23.59 o 
   1   7   1     2104.88     2112.89     41.42 o 
   2   7   1       10.45        9.93      2.69 o 
   3   7   1      198.02      236.72     11.17 o 
   4   7   1     1813.18     1804.50     88.94 o 
   5   7   1     1119.52     1141.68     53.88 o 
   6   7   1     1021.09     1135.62     74.61 o 
   7   7   1       75.88       72.29      7.90 o 
   8   7   1      281.78      268.36     27.49 o 
   9   7   1      363.74      363.95     56.27 o 
  10   7   1      124.47      150.36     53.93 o 
  11   7   1      237.87      284.54     37.84 o 
  12   7   1       52.49       41.58     11.36 o 
 -11   8   1        9.10        2.65      9.24 o 
 -10   8   1       21.72       18.57      7.49 o 
  -9   8   1        0.52       -8.02      5.35 o 
  -8   8   1       10.19       16.13      6.24 o 
  -7   8   1       87.39       66.48      9.11 o 
  -6   8   1        5.12        3.38      4.29 o 
  -5   8   1        0.05       -4.39      3.04 o 
  -4   8   1       48.00       36.07      5.51 o 
  -3   8   1      215.99      244.71     15.69 o 
  -2   8   1        0.01       -0.33      2.43 o 
  -1   8   1        3.34        3.19      2.70 o 
   0   8   1        0.02       -3.21      2.79 o 
   1   8   1      753.63      854.95     19.64 o 
   2   8   1     1293.02     1400.58     29.42 o 
   3   8   1       76.50       72.21      5.35 o 
   4   8   1       47.76       62.24      7.95 o 
   5   8   1        0.00       -4.32      3.56 o 
   6   8   1       68.22       60.25      7.53 o 
   7   8   1        0.16       -5.71      4.03 o 
   8   8   1      101.68       93.54     10.12 o 
   9   8   1       13.72        9.74      8.05 o 
  10   8   1       69.49       85.99     16.52 o 
  11   8   1        7.11       -7.02      7.55 o 
 -11   9   1      180.87      141.45     16.72 o 
 -10   9   1       46.45       45.92      9.54 o 
  -9   9   1       80.53      109.33     19.08 o 
  -8   9   1      558.98      560.49     41.43 o 
  -7   9   1      717.79      726.33     47.20 o 
  -6   9   1      121.52       99.47      9.08 o 
  -5   9   1      114.09       96.57      7.67 o 
  -4   9   1      962.92      984.22     63.68 o 
  -3   9   1      686.01      735.59     62.44 o 
  -2   9   1      651.73      615.78     19.71 o 
  -1   9   1     1047.62     1092.56     24.47 o 
   0   9   1      645.36      635.74     18.16 o 
   1   9   1      293.86      279.53      9.56 o 
   2   9   1     1115.53     1104.65     24.94 o 
   3   9   1      607.71      616.54     19.14 o 
   4   9   1      907.60      973.37     45.24 o 
   5   9   1      203.57      214.19     11.63 o 
   6   9   1       60.86       50.26      6.84 o 
   7   9   1      598.97      609.92     50.61 o 
   8   9   1      197.73      236.05     38.61 o 
   9   9   1      139.59      142.24     32.08 o 
  10   9   1      252.70      256.81     47.22 o 
 -10  10   1       19.58       15.86      7.98 o 
  -9  10   1       71.77       77.75     14.42 o 
  -8  10   1      114.85      135.45     19.05 o 
  -7  10   1        0.17       -5.86      5.41 o 
  -6  10   1      240.80      227.29     21.47 o 
  -5  10   1       73.68       86.46     20.19 o 
  -4  10   1       94.58      100.28      9.78 o 
  -3  10   1        0.01        1.33      3.96 o 
  -2  10   1      468.00      494.11     17.66 o 
  -1  10   1      228.48      218.29     11.39 o 
   0  10   1        2.65       -4.65      3.10 o 
   1  10   1      127.48      100.62     11.39 o 
   2  10   1      129.30      110.44      8.53 o 
   3  10   1       29.12       26.27      5.81 o 
   4  10   1      281.74      275.01     23.87 o 
   5  10   1        4.21        0.83      4.53 o 
   6  10   1       99.41      116.02     13.44 o 
   7  10   1        6.78       -0.24      7.06 o 
   8  10   1       31.58       34.05      9.73 o 
   9  10   1        0.03       -1.37      7.85 o 
  10  10   1        4.86       -0.72     11.97 o 
  -9  11   1      100.89       98.87     20.31 o 
  -8  11   1       83.96       78.11     13.80 o 
  -7  11   1      199.72      228.31     13.39 o 
  -6  11   1      133.12      171.25     23.43 o 
  -5  11   1      246.27      273.29     22.79 o 
  -4  11   1      386.61      404.54     29.16 o 
  -3  11   1      291.04      288.41     13.08 o 
  -2  11   1      255.28      261.90     12.19 o 
  -1  11   1      245.29      212.29     11.64 o 
   0  11   1      292.01      268.50     13.35 o 
   1  11   1      480.92      497.62     17.02 o 
   2  11   1      673.56      692.45     41.08 o 
   3  11   1      215.25      204.79     22.84 o 
   4  11   1      198.39      183.14     11.76 o 
   5  11   1       72.59       66.35     31.40 o 
   6  11   1      220.91      200.85     14.48 o 
   7  11   1      470.96      520.86    104.24 o 
   8  11   1      207.51      232.35     17.35 o 
   9  11   1       78.43       85.18     28.23 o 
  -8  12   1       12.26       22.57      7.88 o 
  -7  12   1        3.39        2.84      6.87 o 
  -6  12   1       24.42       15.18      7.34 o 
  -5  12   1        0.14       -5.57      5.50 o 
  -4  12   1       11.55       16.73      6.56 o 
  -3  12   1       52.63       49.67      8.34 o 
  -2  12   1       88.61       90.71     11.00 o 
  -1  12   1        5.79        0.62      6.41 o 
   0  12   1        0.02       -8.08      5.48 o 
   1  12   1      177.93      169.01     13.91 o 
   2  12   1        6.75        3.56      5.02 o 
   3  12   1        0.00       -5.68      4.94 o 
   4  12   1       43.92       27.91     19.43 o 
   5  12   1       33.99       21.67      8.04 o 
   6  12   1      101.80      100.04     32.65 o 
   7  12   1       22.20       31.06      9.75 o 
  -6  13   1      323.97      353.35     22.52 o 
  -5  13   1      136.25      156.30     22.10 o 
  -4  13   1      263.94      236.80     25.42 o 
  -3  13   1       18.97       18.11      8.34 o 
  -2  13   1       73.76       96.75     18.25 o 
  -1  13   1      103.13       93.69     12.39 o 
   0  13   1      233.98      201.25     15.45 o 
   1  13   1      182.83      168.91     12.69 o 
   2  13   1        7.02       12.22     12.22 o 
   3  13   1      282.45      279.23     21.83 o 
   4  13   1      115.21      112.66     12.63 o 
   5  13   1      341.75      307.59     41.09 o 
   6  13   1       67.86       97.65     27.72 o 
  -4  14   1       10.60        9.19      8.24 o 
  -3  14   1        4.16        1.62     11.33 o 
  -2  14   1       29.36       17.64     14.34 o 
  -1  14   1       38.43       19.65     14.04 o 
   0  14   1       32.07       14.06     13.82 o 
   1  14   1        1.21       -8.08     11.83 o 
   2  14   1       14.01        8.86     12.05 o 
   3  14   1       16.51        2.73     12.55 o 
   4  14   1        1.30       -5.79      7.58 o 
 -13   0   2      175.48      237.42     21.20 o 
 -12   0   2     1875.75     1971.74     84.42 o 
 -11   0   2      709.40      752.75     38.99 o 
 -10   0   2        2.82        1.41      5.13 o 
  -9   0   2       32.73       34.87      6.12 o 
  -8   0   2     4592.86     4978.33    188.85 o 
  -7   0   2      606.18      522.76     17.75 o 
  -6   0   2     2441.05     2285.36     88.21 o 
  -5   0   2      493.12      477.96     22.44 o 
  -4   0   2      251.84      260.65     13.60 o 
  -2   0   2     3765.26     3919.73    119.75 o 
  -1   0   2    20372.83    15963.96    325.60 o 
   0   0   2     6040.08     6102.54    143.00 o 
   1   0   2      943.81      970.22     26.08 o 
   2   0   2    20271.32    15172.52   1077.49 o 
   3   0   2      984.80     1168.95     31.72 o 
   4   0   2     1895.52     1929.11     50.85 o 
   5   0   2      132.42      108.45      6.10 o 
   6   0   2     2511.76     2399.06     74.52 o 
   7   0   2      403.21      384.96     14.53 o 
   8   0   2     1265.35     1219.05     36.09 o 
   9   0   2      839.40      842.20     27.53 o 
  10   0   2      432.14      376.05     16.22 o 
  11   0   2       56.79       49.99      7.88 o 
  12   0   2      204.86      230.30     21.09 o 
  13   0   2      139.79      170.01     20.76 o 
 -13   1   2       23.45       23.80      8.40 o 
 -12   1   2        0.56       -3.89      6.41 o 
 -11   1   2      363.93      336.52     13.32 o 
 -10   1   2      163.00      154.45      8.62 o 
  -9   1   2        0.61       -1.56      3.15 o 
  -8   1   2      403.06      427.51     11.26 o 
  -7   1   2     1388.85     1510.38     34.60 o 
  -6   1   2      182.15      153.16      8.25 o 
  -5   1   2      652.09      653.80     20.58 o 
  -4   1   2      767.09      744.10     18.29 o 
  -3   1   2       88.26       79.90      4.51 o 
  -2   1   2     1060.14     1060.18     21.00 o 
  -1   1   2      865.65      952.42     16.30 o 
   0   1   2     4349.71     4054.84     76.80 o 
   1   1   2      186.80      192.27      4.73 o 
   2   1   2     6653.80     6382.87    121.06 o 
   3   1   2     1552.29     1572.71     29.44 o 
   4   1   2      244.29      233.17      6.30 o 
   5   1   2        0.60        1.53      1.53 o 
   6   1   2      421.90      449.51     11.01 o 
   7   1   2       45.18       25.92      4.17 o 
   8   1   2        6.94        6.70      2.88 o 
   9   1   2       18.12       11.88      3.53 o 
  10   1   2      116.50      101.72      6.58 o 
  11   1   2       17.56       16.69      6.52 o 
  12   1   2      105.25      106.38     12.81 o 
  13   1   2       56.86       58.66     15.37 o 
 -13   2   2      238.54      238.93     15.25 o 
 -12   2   2       71.27       95.34      9.65 o 
 -11   2   2      528.66      547.23     25.75 o 
 -10   2   2      611.40      654.03     21.86 o 
  -9   2   2      540.02      559.33     23.69 o 
  -8   2   2      211.01      219.72      7.52 o 
  -7   2   2     2306.90     2470.52     53.87 o 
  -6   2   2     2685.78     3248.80     69.16 o 
  -5   2   2     3107.68     3268.22     71.17 o 
  -4   2   2     1061.50      970.67     23.30 o 
  -3   2   2      192.36      131.89      5.34 o 
  -2   2   2     6217.33     5621.05    101.09 o 
  -1   2   2     1886.99     2057.69     46.60 o 
   0   2   2    23143.73    20212.26    819.50 o 
   1   2   2     9806.91     9187.60    303.02 o 
   2   2   2      534.33      567.56     14.60 o 
   3   2   2      503.91      502.54     10.81 o 
   4   2   2       63.10       47.19      3.61 o 
   5   2   2     3350.13     3412.26     62.31 o 
   6   2   2      699.22      683.52     15.71 o 
   7   2   2      598.63      599.67     30.95 o 
   8   2   2      305.29      265.79     17.45 o 
   9   2   2     1010.41      987.12     68.78 o 
  10   2   2      161.50      161.12      8.90 o 
  11   2   2      723.49      727.46     21.88 o 
  12   2   2      184.83      207.20     17.50 o 
  13   2   2       88.21       89.88     11.78 o 
 -13   3   2        0.00        2.74      7.07 o 
 -12   3   2       63.24       71.04      8.64 o 
 -11   3   2        0.01       -6.41      4.97 o 
 -10   3   2        3.96        0.81      4.88 o 
  -9   3   2      692.98      725.74     26.33 o 
  -8   3   2       67.97       77.22      7.91 o 
  -7   3   2      449.58      506.12     18.57 o 
  -6   3   2      121.12      108.36      4.44 o 
  -5   3   2      118.00      123.47      4.88 o 
  -4   3   2       94.32      145.61     14.97 o 
  -3   3   2     4162.76     4358.01     79.34 o 
  -2   3   2      949.00     1112.68     21.85 o 
  -1   3   2     4048.38     4064.17     89.11 o 
   0   3   2      577.06      623.84     41.98 o 
   1   3   2     1022.56     1114.94     21.57 o 
   2   3   2       37.92       40.72      2.55 o 
   3   3   2     2204.71     2372.34     39.11 o 
   4   3   2     1991.15     2201.69     67.84 o 
   5   3   2      289.57      330.61     16.49 o 
   6   3   2      217.91      216.77      6.86 o 
   7   3   2      662.02      695.72     46.16 o 
   8   3   2       91.10      100.70      5.47 o 
   9   3   2      261.34      239.45     21.19 o 
  10   3   2       59.84       61.45     11.40 o 
  11   3   2       20.16       11.21      8.54 o 
  12   3   2        1.67       -1.93      6.41 o 
  13   3   2       17.41        8.65      7.64 o 
 -13   4   2      248.79      258.07     14.21 o 
 -12   4   2      183.72      206.21     17.38 o 
 -11   4   2       12.09        7.47     10.00 o 
 -10   4   2      244.87      266.57     13.85 o 
  -9   4   2      154.64      165.22     15.38 o 
  -8   4   2      925.10     1005.92     68.97 o 
  -7   4   2      574.02      556.65     35.86 o 
  -6   4   2     1641.71     1660.54    145.89 o 
  -5   4   2     1477.83     1439.34     68.00 o 
  -4   4   2      204.71      164.97     10.49 o 
  -3   4   2     1872.04     1916.97     63.73 o 
  -2   4   2     3572.35     4061.96     74.37 o 
  -1   4   2     3643.02     4028.64     73.62 o 
   0   4   2        3.14        7.75      1.79 o 
   1   4   2     5185.80     5197.98    116.05 o 
   2   4   2    10380.18    10136.21    160.82 o 
   3   4   2    11505.58    11164.69    176.77 o 
   4   4   2     1131.79     1079.20     39.86 o 
   5   4   2      172.32      160.63     10.72 o 
   6   4   2     1154.99     1043.44     88.41 o 
   7   4   2     1441.80     1425.17    126.30 o 
   8   4   2      547.20      587.96     52.93 o 
   9   4   2        1.85       -3.36      5.01 o 
  10   4   2      709.05      719.77    112.80 o 
  11   4   2       47.22       51.85      9.65 o 
  12   4   2      380.50      354.02     47.05 o 
  13   4   2      135.31      147.53     14.90 o 
 -13   5   2        0.10       -7.90      7.99 o 
 -12   5   2        0.60       -7.72      7.70 o 
 -11   5   2        6.87       -3.14      5.79 o 
 -10   5   2      153.59      180.38     11.31 o 
  -9   5   2      344.46      422.94     26.34 o 
  -8   5   2        7.91        7.50      4.03 o 
  -7   5   2      215.37      220.85     19.52 o 
  -6   5   2       62.15       81.11     10.90 o 
  -5   5   2      227.39      270.35     15.38 o 
  -4   5   2       40.33       45.81      4.88 o 
  -3   5   2     1556.11     1652.84     49.82 o 
  -2   5   2      896.32     1002.21     23.87 o 
  -1   5   2     3472.59     3950.18     80.40 o 
   0   5   2     1354.81     1397.87     46.09 o 
   1   5   2     1497.21     1722.66     48.68 o 
   2   5   2      436.29      506.73     11.53 o 
   3   5   2      674.31      679.89     16.52 o 
   4   5   2     1572.95     1568.04     55.05 o 
   5   5   2      101.34       79.73      4.34 o 
   6   5   2        3.66        2.32      2.32 o 
   7   5   2      449.17      439.06     38.28 o 
   8   5   2       91.58       98.81     10.83 o 
   9   5   2      113.24      121.54     17.89 o 
  10   5   2       44.95       32.74     15.62 o 
  11   5   2        4.65       -3.58      9.65 o 
  12   5   2       58.61       81.55     12.08 o 
 -12   6   2       29.32       22.71      9.35 o 
 -11   6   2      703.73      757.31     63.63 o 
 -10   6   2      261.11      265.30     24.66 o 
  -9   6   2      596.75      576.72     40.93 o 
  -8   6   2       12.65       10.05      4.24 o 
  -7   6   2       75.58       74.06      9.32 o 
  -6   6   2       99.23      123.15     10.42 o 
  -5   6   2      807.69      788.85     29.42 o 
  -4   6   2     1942.08     2050.71     61.86 o 
  -3   6   2      141.63      122.86      5.54 o 
  -2   6   2      580.06      645.99     16.62 o 
  -1   6   2       52.35       18.64      2.66 o 
   0   6   2     3073.07     3193.91    108.58 o 
   1   6   2      571.35      557.18     18.39 o 
   2   6   2       33.62       39.50      3.26 o 
   3   6   2        8.20       19.16      3.36 o 
   4   6   2     3059.39     3109.99    126.95 o 
   5   6   2     2986.94     2828.92     96.58 o 
   6   6   2     1674.49     1840.39     78.21 o 
   7   6   2      454.23      473.02     55.29 o 
   8   6   2       20.78       25.63      6.85 o 
   9   6   2      325.70      355.95     69.55 o 
  10   6   2       37.25       31.04     15.47 o 
  11   6   2      331.98      332.30     68.99 o 
  12   6   2      198.63      193.72     15.90 o 
 -12   7   2       15.58       13.61      9.36 o 
 -11   7   2       97.32      126.30     33.04 o 
 -10   7   2        5.12        0.81      7.62 o 
  -9   7   2        8.83       -0.95      4.80 o 
  -8   7   2        0.13       -4.25      3.94 o 
  -7   7   2      285.84      257.42     23.41 o 
  -6   7   2      139.38      164.82     11.64 o 
  -5   7   2       12.81        4.36      3.80 o 
  -4   7   2      322.20      312.55     12.22 o 
  -3   7   2      685.46      775.07     30.44 o 
  -2   7   2       83.06       90.73      5.31 o 
  -1   7   2      542.75      552.25     13.72 o 
   0   7   2      149.66      157.63      6.92 o 
   1   7   2       75.38       53.91      4.07 o 
   2   7   2        7.07       -0.54      2.57 o 
   3   7   2        0.67       -2.01      2.69 o 
   4   7   2       12.84        3.61      3.41 o 
   5   7   2       61.05       73.29      6.52 o 
   6   7   2       35.74       41.80      6.48 o 
   7   7   2      147.63      146.07     17.78 o 
   8   7   2       35.76       46.99     13.77 o 
   9   7   2      157.47      154.24     21.53 o 
  10   7   2        2.18       -7.18      8.15 o 
  11   7   2        2.05       -5.15      7.66 o 
  12   7   2       21.57       14.14      9.04 o 
 -11   8   2      165.16      167.10     25.52 o 
 -10   8   2      190.77      214.90     20.22 o 
  -9   8   2      606.93      665.66     69.31 o 
  -8   8   2     1227.53     1309.20     98.91 o 
  -7   8   2      272.52      266.02     13.41 o 
  -6   8   2        1.97       -5.62      4.15 o 
  -5   8   2      448.86      417.95     27.88 o 
  -4   8   2      275.44      271.12     14.40 o 
  -3   8   2     1790.37     1926.25    162.33 o 
  -2   8   2      987.24      960.26     26.54 o 
  -1   8   2      967.83     1004.38     22.42 o 
   0   8   2      579.36      585.69     14.99 o 
   1   8   2      141.57      126.58      5.98 o 
   2   8   2       90.99       86.41      6.31 o 
   3   8   2     1016.48      994.89     37.54 o 
   4   8   2      345.41      373.61     20.75 o 
   5   8   2        1.86       10.29      4.25 o 
   6   8   2      838.30      868.25     60.66 o 
   7   8   2      158.35      173.82     27.17 o 
   8   8   2      674.51      659.56     92.78 o 
   9   8   2      230.62      249.24     58.86 o 
  10   8   2      191.59      205.91     37.00 o 
  11   8   2      148.01      195.78     54.17 o 
 -10   9   2        4.15        7.43      7.17 o 
  -9   9   2       54.10       35.23      9.47 o 
  -8   9   2        2.68       -2.08      5.55 o 
  -7   9   2      365.82      345.33     17.16 o 
  -6   9   2        0.01       -1.30      4.94 o 
  -5   9   2       83.69       88.42     11.86 o 
  -4   9   2       43.37       30.73      7.73 o 
  -3   9   2      133.65      149.56     12.16 o 
  -2   9   2       35.64       33.76      5.72 o 
  -1   9   2       35.78       31.51      6.29 o 
   0   9   2      166.06      165.45      7.38 o 
   1   9   2      119.12      124.37     11.21 o 
   2   9   2      171.36      167.86      8.50 o 
   3   9   2       13.38        9.73      5.01 o 
   4   9   2      184.79      175.89     14.88 o 
   5   9   2       43.96       64.07      9.13 o 
   6   9   2      218.84      219.03     23.55 o 
   7   9   2      336.97      384.49     37.30 o 
   8   9   2        2.05       -0.83      7.24 o 
   9   9   2       21.32       27.53      9.26 o 
  10   9   2       55.09       66.24     28.67 o 
 -10  10   2      218.44      255.13     36.97 o 
  -9  10   2      233.97      234.89     13.63 o 
  -8  10   2      169.39      178.18     16.70 o 
  -7  10   2      261.13      233.51     20.95 o 
  -6  10   2     1337.26     1255.62     54.47 o 
  -5  10   2      474.49      523.68     26.24 o 
  -4  10   2       15.55       20.11      8.79 o 
  -3  10   2      826.20      983.64    128.61 o 
  -2  10   2     1061.37     1016.62     36.07 o 
  -1  10   2      357.90      368.51     15.04 o 
   0  10   2      470.59      488.58     16.45 o 
   1  10   2      696.52      683.29     23.80 o 
   2  10   2     1199.90     1117.06     53.55 o 
   3  10   2      157.79      147.69     11.51 o 
   4  10   2        1.70       -0.61      5.19 o 
   5  10   2       75.76      112.30     23.10 o 
   6  10   2      317.14      370.93     59.39 o 
   7  10   2      357.89      405.42     83.32 o 
   8  10   2      116.52      152.04     51.81 o 
   9  10   2      153.05      160.62     45.07 o 
  -9  11   2        1.11       -6.02      6.71 o 
  -8  11   2       13.54        0.76      6.75 o 
  -7  11   2        6.03        8.17      6.36 o 
  -6  11   2        1.73        4.97      6.04 o 
  -5  11   2       71.58       81.22      9.12 o 
  -4  11   2      324.12      301.01     17.96 o 
  -3  11   2      111.07      114.08     16.66 o 
  -2  11   2       68.41       59.25     15.83 o 
  -1  11   2       77.91       69.49     23.44 o 
   0  11   2      100.45       96.41      9.36 o 
   1  11   2       37.61       52.93     12.19 o 
   2  11   2      167.63      161.93     11.91 o 
   3  11   2       39.39       31.42      8.72 o 
   4  11   2        3.77       20.77      9.21 o 
   5  11   2        6.67        1.90      6.87 o 
   6  11   2       21.99       13.15      7.76 o 
   7  11   2       10.04       -2.07      7.80 o 
   8  11   2        2.62       -4.48      7.82 o 
  -7  12   2       97.75      125.33     14.19 o 
  -6  12   2      409.93      424.41     25.46 o 
  -5  12   2      567.75      551.67     29.15 o 
  -4  12   2      178.63      193.52     17.30 o 
  -3  12   2       28.92       37.28     14.63 o 
  -2  12   2      226.48      334.21    168.62 o 
  -1  12   2      376.79      322.65     22.92 o 
   0  12   2      154.85      129.69     15.17 o 
   1  12   2      118.73      119.71     14.14 o 
   2  12   2       55.90       75.15      9.38 o 
   3  12   2      652.10      660.71     82.36 o 
   4  12   2       86.31       85.33     14.04 o 
   5  12   2      197.70      167.90     26.36 o 
   6  12   2      199.41      237.37     23.17 o 
   7  12   2      128.84      169.29     16.22 o 
  -6  13   2       43.67       27.76     10.23 o 
  -5  13   2       16.22       12.68      9.22 o 
  -4  13   2        4.53       -0.57      6.89 o 
  -3  13   2       64.23       83.93     14.65 o 
  -2  13   2       15.30       14.63      8.04 o 
  -1  13   2       27.08       32.83     14.80 o 
   0  13   2        0.00      -11.28      7.52 o 
   1  13   2        1.14       -7.40      7.93 o 
   2  13   2      155.46      121.00     20.56 o 
   3  13   2       13.13       12.92     12.46 o 
   4  13   2       41.47       22.17      8.19 o 
   5  13   2        3.10       -1.25      7.68 o 
   6  13   2        5.96        0.22      8.19 o 
  -3  14   2       26.28       18.64     13.67 o 
  -2  14   2        2.09       16.94     14.95 o 
  -1  14   2       86.66       82.34     20.63 o 
   0  14   2      153.98      153.37     25.58 o 
   1  14   2      279.21      235.69     26.46 o 
   2  14   2      104.07       72.46     13.27 o 
   3  14   2       73.31       83.61     18.27 o 
 -13   1   3      140.76      144.48     21.95 o 
 -12   1   3      340.05      339.59     17.64 o 
 -11   1   3      263.80      266.15     19.20 o 
 -10   1   3      980.51      978.21     26.35 o 
  -9   1   3      202.53      208.04     10.06 o 
  -8   1   3      299.49      309.60     13.87 o 
  -7   1   3      318.07      321.78     13.59 o 
  -6   1   3      945.49      906.54     27.89 o 
  -5   1   3     1057.88     1054.52     58.79 o 
  -4   1   3     3187.37     3292.48     71.29 o 
  -3   1   3     4616.68     4803.10     87.10 o 
  -2   1   3      996.09     1025.42     30.29 o 
  -1   1   3     2949.00     3160.85     57.85 o 
   0   1   3     1339.51     1278.30     19.93 o 
   1   1   3     2163.92     2135.53     55.85 o 
   2   1   3     6388.99     5935.88    106.60 o 
   3   1   3      361.92      330.14      8.17 o 
   4   1   3     2465.36     2376.28     44.32 o 
   5   1   3     1371.83     1311.47     26.16 o 
   6   1   3      919.59      859.95     18.68 o 
   7   1   3      699.03      659.73     15.62 o 
   8   1   3     1452.01     1416.00     31.45 o 
   9   1   3     1128.57     1109.78     33.64 o 
  10   1   3      626.50      610.61     16.20 o 
  11   1   3       54.84       60.31     18.16 o 
  12   1   3      173.29      163.12     13.12 o 
  13   1   3      239.79      276.45     25.41 o 
 -13   2   3       15.17        7.92      8.02 o 
 -12   2   3       14.32        6.06      7.70 o 
 -11   2   3        0.35       -1.94      5.44 o 
 -10   2   3        0.74       -4.47      4.52 o 
  -9   2   3      283.03      278.08     11.28 o 
  -8   2   3       76.22       62.42      7.61 o 
  -7   2   3      113.09      106.32      8.13 o 
  -6   2   3        3.73       -3.83      2.65 o 
  -5   2   3     3126.43     3411.81     91.03 o 
  -4   2   3     2931.51     3423.24    169.19 o 
  -3   2   3      681.39      784.97     32.73 o 
  -2   2   3       17.00        9.04      1.73 o 
  -1   2   3      319.24      272.12      6.24 o 
   0   2   3     1985.70     2227.32     41.61 o 
   1   2   3      866.80      974.73     19.17 o 
   2   2   3     3539.74     3706.17     67.00 o 
   3   2   3     1065.60     1094.20     21.69 o 
   4   2   3     2090.21     2284.49     42.77 o 
   5   2   3       46.12       55.58      4.75 o 
   6   2   3      547.17      551.32     13.20 o 
   7   2   3      469.36      455.49     18.40 o 
   8   2   3       13.70        8.85      3.29 o 
   9   2   3      586.70      554.25     33.53 o 
  10   2   3       78.70       81.54     16.86 o 
  11   2   3        1.24       -2.09      5.57 o 
  12   2   3      239.00      219.10     14.36 o 
  13   2   3       21.91       19.22      7.81 o 
 -13   3   3      338.99      310.10     18.07 o 
 -12   3   3      347.60      346.90     24.49 o 
 -11   3   3      218.66      221.71     24.56 o 
 -10   3   3      533.90      588.05     31.60 o 
  -9   3   3     1387.94     1373.06     48.08 o 
  -8   3   3     1190.36     1237.37     70.16 o 
  -7   3   3      877.43      911.43     24.20 o 
  -6   3   3      790.52      781.93     21.03 o 
  -5   3   3     1892.74     1989.77     63.35 o 
  -4   3   3     2665.73     2681.96     72.75 o 
  -3   3   3      465.38      447.06     16.59 o 
  -2   3   3     4335.50     4220.63     77.16 o 
  -1   3   3     1617.14     1702.04     37.25 o 
   0   3   3     2261.12     2228.80     37.35 o 
   1   3   3      223.72      157.13      4.66 o 
   2   3   3     3835.22     3738.21     67.63 o 
   3   3   3     9292.86     9389.14    166.38 o 
   4   3   3      427.09      502.49     11.61 o 
   5   3   3       11.04       16.45      3.10 o 
   6   3   3       38.56       20.94      3.44 o 
   7   3   3     1090.80     1054.30     45.26 o 
   8   3   3      953.03      947.85     40.52 o 
   9   3   3       17.83       14.79      5.93 o 
  10   3   3      320.12      340.31     37.45 o 
  11   3   3      398.40      398.56     29.20 o 
  12   3   3       57.25       60.02      9.92 o 
  13   3   3       13.28       16.05      8.09 o 
 -13   4   3       33.61       22.92      7.47 o 
 -12   4   3       11.28        1.38      5.84 o 
 -11   4   3      101.88       90.64      9.40 o 
 -10   4   3       19.90       16.18      5.86 o 
  -9   4   3        6.73        5.36      5.83 o 
  -8   4   3       67.37       72.55      7.04 o 
  -7   4   3      186.15      226.69     13.96 o 
  -6   4   3       46.39       55.65      5.66 o 
  -5   4   3      131.63      158.75      8.21 o 
  -4   4   3      204.04      267.68      9.91 o 
  -3   4   3      269.63      283.20      7.83 o 
  -2   4   3       35.86       47.97      4.58 o 
  -1   4   3       43.55       38.05      4.54 o 
   0   4   3      997.82      984.50     32.32 o 
   1   4   3     1783.35     1890.12     38.27 o 
   2   4   3      173.62      143.64      4.91 o 
   3   4   3      435.80      451.18     11.42 o 
   4   4   3      396.15      455.13     10.75 o 
   5   4   3        6.87        2.12      1.84 o 
   6   4   3       14.57       12.48      4.17 o 
   7   4   3       11.63        5.42      3.41 o 
   8   4   3      306.26      278.18     15.84 o 
   9   4   3        9.94       -0.19      5.11 o 
  10   4   3       48.01       27.81      7.75 o 
  11   4   3        8.46       -4.85      6.37 o 
  12   4   3        0.00       -3.67      6.50 o 
 -12   5   3       40.64       49.27      8.59 o 
 -11   5   3      104.28      111.98     12.39 o 
 -10   5   3        1.77       -1.16      5.07 o 
  -9   5   3     1139.29     1106.91     61.25 o 
  -8   5   3      184.00      174.88     16.52 o 
  -7   5   3      684.20      679.82     49.07 o 
  -6   5   3      913.69      842.87     42.64 o 
  -5   5   3      528.37      418.52     16.49 o 
  -4   5   3     1332.55     1417.77     32.47 o 
  -3   5   3      632.69      704.80     15.79 o 
  -2   5   3     1949.21     2300.25     44.23 o 
  -1   5   3     2079.50     2123.73     64.08 o 
   0   5   3     2725.47     2805.43     86.38 o 
   1   5   3      241.51      237.21     10.57 o 
   2   5   3     3049.89     3130.30     57.99 o 
   3   5   3     1665.30     1542.56     30.31 o 
   4   5   3     2169.10     2103.99     54.57 o 
   5   5   3      947.73      912.41     50.94 o 
   6   5   3      692.66      756.48     50.66 o 
   7   5   3      380.78      472.71     19.56 o 
   8   5   3        1.76       -0.01      4.71 o 
   9   5   3      286.10      291.71     33.30 o 
  10   5   3       38.30       30.98      8.29 o 
  11   5   3      460.90      494.56     63.28 o 
  12   5   3      207.75      212.71     15.81 o 
 -12   6   3        5.62       -9.27      6.18 o 
 -11   6   3        4.07        2.31      6.27 o 
 -10   6   3      126.86      133.01     10.32 o 
  -9   6   3      127.40      126.25      8.72 o 
  -8   6   3      140.38      134.13      9.21 o 
  -7   6   3        9.50       17.16      5.12 o 
  -6   6   3       55.59       52.32      6.04 o 
  -5   6   3      234.22      230.15     10.29 o 
  -4   6   3      380.72      434.85     14.68 o 
  -3   6   3      527.25      643.51     15.28 o 
  -2   6   3       42.76       23.36      2.99 o 
  -1   6   3        1.81        1.76      2.10 o 
   0   6   3      371.84      379.94     12.41 o 
   1   6   3       38.25       48.37      9.41 o 
   2   6   3      168.86      153.42      6.74 o 
   3   6   3       74.15       70.31      8.40 o 
   4   6   3      162.52      155.15      6.23 o 
   5   6   3        5.39        9.75      3.08 o 
   6   6   3      304.34      270.71     42.03 o 
   7   6   3        0.76       -2.58      4.54 o 
   8   6   3       16.79       14.76      6.73 o 
   9   6   3      113.22      112.83     29.98 o 
  10   6   3       76.81       55.46      9.89 o 
  11   6   3       56.68       42.65     14.20 o 
  12   6   3       63.19       76.87     12.39 o 
 -12   7   3        4.83      -12.51      8.45 o 
 -11   7   3      297.15      270.34     30.31 o 
 -10   7   3      421.75      375.72     18.74 o 
  -9   7   3       16.13       12.86      5.27 o 
  -8   7   3      210.94      226.99     30.01 o 
  -7   7   3      381.43      392.25     23.18 o 
  -6   7   3      303.48      340.16     22.16 o 
  -5   7   3        3.86        3.09      4.06 o 
  -4   7   3      434.64      392.52     14.39 o 
  -3   7   3     2208.71     2250.16     87.82 o 
  -2   7   3     1361.65     1456.82     87.07 o 
  -1   7   3      777.05      814.97     25.86 o 
   0   7   3     1634.57     1642.54     49.29 o 
   1   7   3      420.74      396.84     17.21 o 
   2   7   3       87.84       78.17      6.63 o 
   3   7   3       61.14       84.18      6.16 o 
   4   7   3     2270.91     2455.59     94.43 o 
   5   7   3     5067.17     5252.80    569.20 o 
   6   7   3      272.78      256.30     42.44 o 
   7   7   3        4.47       -5.99      4.84 o 
   8   7   3      306.31      320.67     71.33 o 
   9   7   3      528.39      598.67     95.84 o 
  10   7   3      346.52      391.36     75.63 o 
  11   7   3       33.96       21.68      9.59 o 
 -11   8   3        0.06       -7.77     10.71 o 
 -10   8   3       76.60       61.08      9.64 o 
  -9   8   3        0.22       -6.62      4.84 o 
  -8   8   3      294.87      248.47     18.06 o 
  -7   8   3      236.03      264.46     24.47 o 
  -6   8   3        9.27       -1.97      4.39 o 
  -5   8   3      327.11      297.92     14.45 o 
  -4   8   3       37.44       32.86      5.87 o 
  -3   8   3       31.33       36.22      5.84 o 
  -2   8   3        0.20       -5.02      4.14 o 
  -1   8   3      278.97      310.83     11.29 o 
   0   8   3      753.44      748.28     24.28 o 
   1   8   3       98.75      120.62      6.95 o 
   2   8   3       42.76       33.94      4.64 o 
   3   8   3      134.88      148.53     11.45 o 
   4   8   3      248.14      262.11     13.70 o 
   5   8   3        0.32        9.41      5.81 o 
   6   8   3      500.70      527.44     36.22 o 
   7   8   3      257.21      222.18     37.07 o 
   8   8   3      151.12      133.91     40.82 o 
   9   8   3        5.54       -2.20      6.46 o 
  10   8   3       37.87       27.25      9.49 o 
  11   8   3        5.87        0.36      8.16 o 
 -10   9   3      330.55      336.72     33.29 o 
  -9   9   3      594.10      603.42     47.30 o 
  -8   9   3      483.43      472.67     33.16 o 
  -7   9   3      586.93      566.37     46.54 o 
  -6   9   3        2.16        1.40      5.46 o 
  -5   9   3       26.08       23.90     12.53 o 
  -4   9   3      814.26      852.39     77.50 o 
  -3   9   3     1347.39     1494.71    171.44 o 
  -2   9   3      546.41      527.22     22.19 o 
  -1   9   3      915.44      925.81     34.35 o 
   0   9   3        2.52        3.81      3.79 o 
   1   9   3      317.23      304.99     18.96 o 
   2   9   3      625.98      587.08     22.17 o 
   3   9   3        2.59       -4.19      4.68 o 
   4   9   3      169.73      180.52     18.97 o 
   5   9   3        1.49       -1.81      4.91 o 
   6   9   3      533.39      508.71     57.94 o 
   7   9   3      450.19      420.81     48.42 o 
   8   9   3      445.49      447.36     75.60 o 
   9   9   3      156.96      170.17     19.33 o 
  10   9   3       67.15       56.70     11.44 o 
  -9  10   3       26.44        4.10      7.18 o 
  -8  10   3       35.02       36.54      8.27 o 
  -7  10   3       10.79       -1.61      6.95 o 
  -6  10   3       12.24       16.79      6.92 o 
  -5  10   3        9.87        6.10      5.96 o 
  -4  10   3      179.78      165.96     15.08 o 
  -3  10   3        1.95       -3.53      5.58 o 
  -2  10   3       62.17       98.64     34.64 o 
  -1  10   3        8.50        6.49      7.08 o 
   0  10   3       23.90       11.53      7.55 o 
   1  10   3       44.28       51.70     10.81 o 
   2  10   3      511.08      549.93     57.18 o 
   3  10   3        4.17        4.45      5.65 o 
   4  10   3       60.13       54.58     13.94 o 
   5  10   3      122.89      141.25     11.81 o 
   6  10   3        0.02       -3.02      6.40 o 
   7  10   3       32.84       28.77      9.14 o 
   8  10   3       16.27       17.99      8.71 o 
   9  10   3       11.42       22.57      9.55 o 
  -8  11   3      131.91      134.65     19.53 o 
  -7  11   3      204.37      209.60     22.94 o 
  -6  11   3      646.14      661.22     28.98 o 
  -5  11   3      482.31      587.27     53.18 o 
  -4  11   3      379.49      408.96     58.47 o 
  -3  11   3       23.69       28.63     13.58 o 
  -2  11   3       19.09       13.77     11.50 o 
  -1  11   3      288.05      239.33     16.80 o 
   0  11   3      235.15      288.07     18.23 o 
   1  11   3      204.21      216.98     15.75 o 
   2  11   3       83.27      111.24     10.01 o 
   3  11   3      558.67      487.56     30.28 o 
   4  11   3      132.34      118.61     18.27 o 
   5  11   3       94.89       91.48     17.91 o 
   6  11   3       15.26       35.03      8.99 o 
   7  11   3      136.40      177.81     18.92 o 
   8  11   3      197.17      234.10     52.21 o 
  -7  12   3        7.22        2.88      7.12 o 
  -6  12   3        3.94       -1.57      7.91 o 
  -5  12   3        0.50       -8.38     12.40 o 
  -4  12   3        1.13       -2.23     11.02 o 
  -3  12   3        2.18       -8.85      9.33 o 
  -2  12   3      187.23      266.83    215.91 o 
  -1  12   3        0.90       -1.50      7.98 o 
   0  12   3      259.63      233.95     17.08 o 
   1  12   3        1.50       -2.58     11.86 o 
   2  12   3       27.67       50.80     14.73 o 
   3  12   3        0.83       -0.49     10.16 o 
   4  12   3       16.70       28.32      8.58 o 
   5  12   3       41.03       54.24     10.37 o 
   6  12   3        3.27       -0.10      7.02 o 
   7  12   3        0.50      -10.54      7.03 o 
  -5  13   3      287.59      274.72     21.12 o 
  -4  13   3      114.31      105.85     20.59 o 
  -3  13   3      144.74      148.22     24.19 o 
  -2  13   3       21.60       25.41     14.28 o 
  -1  13   3        2.70       -4.66      8.28 o 
   0  13   3      239.12      232.64     17.96 o 
   1  13   3      378.73      375.66     22.68 o 
   2  13   3      480.68      524.67     30.00 o 
   3  13   3      269.25      290.22     27.53 o 
   4  13   3      125.97      124.12     28.20 o 
   5  13   3      232.79      226.74     15.83 o 
  -2  14   3        7.34       14.21     15.43 o 
  -1  14   3       11.78      -13.58     13.05 o 
   0  14   3        2.83       -2.44      9.31 o 
   1  14   3       16.62       -0.21      9.14 o 
   2  14   3       65.46       46.58     12.19 o 
 -13   0   4      154.87      168.07     18.80 o 
 -12   0   4      462.12      399.79     28.09 o 
 -11   0   4      705.90      671.48     37.04 o 
 -10   0   4      539.91      526.79     31.02 o 
  -9   0   4      383.25      375.32     23.93 o 
  -8   0   4      229.71      190.16     15.37 o 
  -7   0   4      582.94      510.46     26.48 o 
  -6   0   4     1739.49     1817.01     72.50 o 
  -5   0   4     5166.55     5712.48    210.57 o 
  -4   0   4     1407.35     1487.88     59.42 o 
  -3   0   4      982.18      961.77     25.05 o 
  -2   0   4     2834.20     3154.30     67.20 o 
  -1   0   4       29.03       13.30      2.40 o 
   0   0   4     3603.29     3732.67     78.70 o 
   1   0   4     6555.82     6316.16    162.03 o 
   2   0   4      568.19      491.75     16.23 o 
   3   0   4     1254.47     1140.33     32.62 o 
   4   0   4     1473.11     1474.54     41.28 o 
   5   0   4     3888.07     3729.08     97.34 o 
   6   0   4     2806.89     2835.17     76.03 o 
   7   0   4        2.45        8.87      4.16 o 
   8   0   4        8.58        1.19      4.24 o 
   9   0   4      975.93      914.63     30.64 o 
  10   0   4      893.50      862.43     30.05 o 
  11   0   4      199.67      210.92     18.07 o 
 -13   1   4        0.03       -7.82      7.39 o 
 -12   1   4       65.01       69.15     10.67 o 
 -11   1   4       31.10       28.40      8.74 o 
 -10   1   4      325.33      347.51     16.96 o 
  -9   1   4       48.04       35.41      7.40 o 
  -8   1   4       14.52        6.64      5.07 o 
  -7   1   4      274.90      307.13     22.65 o 
  -6   1   4      221.22      246.18     13.35 o 
  -5   1   4      139.64      147.65      6.83 o 
  -4   1   4       40.34       61.29      4.58 o 
  -3   1   4       57.28       70.07      3.84 o 
  -2   1   4      581.38      626.66     12.37 o 
  -1   1   4      366.00      389.17      8.24 o 
   0   1   4      446.35      357.73      7.00 o 
   1   1   4      620.78      544.83     10.66 o 
   2   1   4     1299.64     1410.34     27.61 o 
   3   1   4        4.23       10.33      2.07 o 
   4   1   4      107.78      135.27      5.30 o 
   5   1   4       12.26        9.84      2.46 o 
   6   1   4      472.52      455.95     11.95 o 
   7   1   4     1617.54     1618.93     33.02 o 
   8   1   4      131.39      134.39      6.87 o 
   9   1   4        0.01       -4.44      2.96 o 
  10   1   4        0.54       -5.60      3.84 o 
  11   1   4        1.07       -4.53      4.24 o 
  12   1   4        1.45       -2.21      6.02 o 
 -13   2   4      273.50      271.23     22.44 o 
 -12   2   4      616.92      610.13     37.61 o 
 -11   2   4      408.18      380.51     14.96 o 
 -10   2   4      240.76      216.83     22.67 o 
  -9   2   4       19.40        7.84      6.10 o 
  -8   2   4     1532.71     1590.32     93.94 o 
  -7   2   4     1001.20     1048.33     32.92 o 
  -6   2   4      530.99      542.52     17.95 o 
  -5   2   4      415.61      403.76     12.65 o 
  -4   2   4        3.23       13.49      2.68 o 
  -3   2   4     6899.87     6917.89    194.53 o 
  -2   2   4      340.91      275.92      6.89 o 
  -1   2   4     2353.46     2327.56     39.11 o 
   0   2   4       10.55       13.28      2.54 o 
   1   2   4     1941.31     1874.17     35.55 o 
   2   2   4      156.31      127.57      5.98 o 
   3   2   4      936.97     1049.04     21.49 o 
   4   2   4     3532.52     3420.11     63.08 o 
   5   2   4      198.80      169.99      6.18 o 
   6   2   4      747.50      651.37     16.94 o 
   7   2   4      403.23      358.21     10.48 o 
   8   2   4     1668.68     1576.68     63.46 o 
   9   2   4      124.61      137.14      8.50 o 
  10   2   4      441.80      431.81     25.71 o 
  11   2   4       94.63      108.02     11.34 o 
  12   2   4      237.32      234.73     20.12 o 
  13   2   4       89.90       75.10     11.23 o 
 -13   3   4       21.39       27.89      9.45 o 
 -12   3   4        5.76        3.94      6.18 o 
 -11   3   4       10.46       -2.45      5.41 o 
 -10   3   4      118.91      134.88     12.30 o 
  -9   3   4      797.17      866.11     56.35 o 
  -8   3   4       81.06       83.89     16.63 o 
  -7   3   4       27.47       33.76      5.32 o 
  -6   3   4        4.53        1.71      3.50 o 
  -5   3   4        0.14       -3.85      2.56 o 
  -4   3   4     2172.05     2723.30     63.03 o 
  -3   3   4      261.53      300.88      9.26 o 
  -2   3   4       47.92       21.35      2.64 o 
  -1   3   4     1097.84     1242.28     22.40 o 
   0   3   4     1808.94     2007.80     38.84 o 
   1   3   4     2814.29     3244.17     59.47 o 
   2   3   4      419.82      377.31     11.58 o 
   3   3   4      196.85      206.81      8.07 o 
   4   3   4      100.42       69.46      3.83 o 
   5   3   4      116.25      108.21      6.68 o 
   6   3   4      148.58      149.41      9.49 o 
   7   3   4        0.26       -1.09      3.00 o 
   8   3   4      206.61      191.01      9.19 o 
   9   3   4        9.47        3.08      4.07 o 
  10   3   4        3.34       -3.16      5.48 o 
  11   3   4       41.26       46.17      8.88 o 
  12   3   4       44.38       42.37      9.49 o 
 -12   4   4        2.37        0.09      6.23 o 
 -11   4   4       96.23       87.38      9.20 o 
 -10   4   4      138.09      146.28     12.41 o 
  -9   4   4     1563.99     1575.21    126.30 o 
  -8   4   4       54.13       55.40      6.94 o 
  -7   4   4      641.74      572.35     25.80 o 
  -6   4   4      929.34      904.99     50.01 o 
  -5   4   4      742.38      721.36     31.45 o 
  -4   4   4     1884.97     1904.92     37.50 o 
  -3   4   4     1038.28     1073.15     22.57 o 
  -2   4   4     3344.59     3486.93     65.23 o 
  -1   4   4      617.38      579.45     22.03 o 
   0   4   4     2191.44     2188.90     56.19 o 
   1   4   4     3847.92     4252.94    149.34 o 
   2   4   4     1691.27     1897.35     49.07 o 
   3   4   4        2.92        1.93      2.54 o 
   4   4   4      124.17       96.40      5.78 o 
   5   4   4      459.51      450.27     14.03 o 
   6   4   4      545.82      547.89     22.72 o 
   7   4   4     1596.82     1604.39     49.96 o 
   8   4   4        1.65       -3.75      3.22 o 
   9   4   4      517.03      457.39     22.98 o 
  10   4   4        7.01        2.30      5.81 o 
  11   4   4      524.73      542.41     71.61 o 
  12   4   4      289.30      354.11     28.35 o 
 -12   5   4      107.74      124.72     11.20 o 
 -11   5   4       12.67        6.30      6.33 o 
 -10   5   4       62.78       53.66      9.60 o 
  -9   5   4      189.93      168.80     10.46 o 
  -8   5   4      325.94      316.78     14.43 o 
  -7   5   4       98.16       92.68      7.84 o 
  -6   5   4       11.69        4.28      4.22 o 
  -5   5   4        2.94       -4.69      3.12 o 
  -4   5   4      504.29      503.43     12.73 o 
  -3   5   4      261.61      281.22      8.59 o 
  -2   5   4        3.55       19.99     10.32 o 
  -1   5   4       55.70       91.78     14.13 o 
   0   5   4       12.76        3.67      3.82 o 
   1   5   4      118.58      140.93      6.68 o 
   2   5   4      342.99      333.54     13.55 o 
   3   5   4        2.99       -0.78      1.71 o 
   4   5   4      415.67      398.00     12.91 o 
   5   5   4      182.77      150.80      7.66 o 
   6   5   4      266.99      272.54     14.22 o 
   7   5   4        2.75       -0.90      3.50 o 
   8   5   4        0.14       -5.48      4.34 o 
   9   5   4       12.53        4.38      6.60 o 
  10   5   4       33.51       22.25      7.83 o 
  11   5   4        2.75       -2.30      7.12 o 
  12   5   4        3.94       -2.56      7.01 o 
 -12   6   4       66.49       51.46     12.21 o 
 -11   6   4      198.49      190.88     12.16 o 
 -10   6   4      330.89      296.43     30.46 o 
  -9   6   4      122.77      140.03     18.45 o 
  -8   6   4     1035.99     1047.33     73.52 o 
  -7   6   4     1320.42     1381.23    105.89 o 
  -6   6   4      721.37      725.89     40.72 o 
  -5   6   4     1167.28     1143.60     39.22 o 
  -4   6   4      768.78      774.81     22.39 o 
  -3   6   4      405.08      408.12     11.30 o 
  -2   6   4     1375.23     1391.19     29.12 o 
  -1   6   4     2565.41     2713.87     52.47 o 
   0   6   4     3315.01     3499.47     80.48 o 
   1   6   4     1601.61     1627.59     40.51 o 
   2   6   4      354.07      302.70     14.06 o 
   3   6   4     1119.41     1163.06     28.85 o 
   4   6   4     1125.09     1096.05     33.06 o 
   5   6   4      442.26      474.47     15.18 o 
   6   6   4      100.12      108.10      7.13 o 
   7   6   4      276.80      310.95     15.82 o 
   8   6   4      180.33      212.67     43.66 o 
   9   6   4       46.02       43.96      8.43 o 
  10   6   4      185.49      192.18     34.23 o 
  11   6   4       71.39       65.05     13.10 o 
 -11   7   4        0.33       -8.53      5.68 o 
 -10   7   4       22.37       23.84      7.51 o 
  -9   7   4        8.03       -1.98      5.86 o 
  -8   7   4       27.06       11.44      5.76 o 
  -7   7   4       43.71       36.14     12.75 o 
  -6   7   4      289.44      255.65     12.29 o 
  -5   7   4        2.52        1.34      4.23 o 
  -4   7   4      406.78      442.05     15.91 o 
  -3   7   4       26.26       22.12      7.45 o 
  -2   7   4      222.40      262.06      8.92 o 
  -1   7   4       54.83       63.59     14.06 o 
   0   7   4      116.06       92.08      6.57 o 
   1   7   4      246.25      255.02     11.78 o 
   2   7   4      313.08      323.21     17.43 o 
   3   7   4        4.67        4.81      3.45 o 
   4   7   4      358.16      392.10     13.56 o 
   5   7   4      493.37      540.16     29.93 o 
   6   7   4      224.13      207.39     27.49 o 
   7   7   4      309.97      310.17     36.22 o 
   8   7   4       39.16       43.67      8.50 o 
   9   7   4        1.23       -1.17      6.06 o 
  10   7   4       39.77       48.19     12.96 o 
  11   7   4       12.44       14.84      8.37 o 
 -11   8   4      265.31      243.06     19.15 o 
 -10   8   4      306.89      346.45     23.94 o 
  -9   8   4      321.31      310.80     34.46 o 
  -8   8   4      380.74      382.67     38.27 o 
  -7   8   4        6.46        1.18      7.59 o 
  -6   8   4      212.06      191.31     11.16 o 
  -5   8   4      695.45      693.80     26.48 o 
  -4   8   4      523.86      536.73     45.05 o 
  -3   8   4      947.97     1024.68     49.76 o 
  -2   8   4     1166.43     1349.58    153.25 o 
  -1   8   4      213.61      226.77      9.92 o 
   0   8   4      481.49      471.02     15.64 o 
   1   8   4      351.95      305.11     13.91 o 
   2   8   4      281.16      264.80     23.00 o 
   3   8   4      116.95      144.24     17.29 o 
   4   8   4       20.63       24.47      6.38 o 
   5   8   4      733.02      734.54     53.10 o 
   6   8   4     1298.32     1123.07     92.32 o 
   7   8   4      672.25      585.82     96.06 o 
   8   8   4       62.47       94.51     11.38 o 
   9   8   4      103.43      143.16     21.36 o 
  10   8   4       75.68      123.78     25.26 o 
 -10   9   4        3.72        0.91      6.85 o 
  -9   9   4        6.29        9.77      6.95 o 
  -8   9   4        3.14       -5.06      5.81 o 
  -7   9   4        4.66        1.89      6.14 o 
  -6   9   4      383.28      346.47     23.58 o 
  -5   9   4       14.31        7.99      5.91 o 
  -4   9   4       23.98       19.36      6.08 o 
  -3   9   4       26.61       25.33      6.30 o 
  -2   9   4       58.99       77.21     25.26 o 
  -1   9   4       22.22       11.47      7.04 o 
   0   9   4       22.23       15.74      7.58 o 
   1   9   4      137.08      104.99      7.83 o 
   2   9   4      175.16      168.34     10.63 o 
   3   9   4       60.26       50.90      8.74 o 
   4   9   4       17.75        0.63      5.13 o 
   5   9   4       63.09       97.84     11.95 o 
   6   9   4        0.73       -2.18      5.95 o 
   7   9   4       60.44       71.29     23.08 o 
   8   9   4        0.00       -4.77      6.85 o 
   9   9   4        2.36       -9.78      6.52 o 
  10   9   4        3.38       -3.67     10.33 o 
  -9  10   4       52.18       40.33     10.44 o 
  -8  10   4      173.29      164.20     12.91 o 
  -7  10   4      178.97      170.16     15.17 o 
  -6  10   4      126.20      132.30     25.63 o 
  -5  10   4       65.99       78.97      9.74 o 
  -4  10   4       82.74      129.41     20.41 o 
  -3  10   4      221.59      254.05     69.87 o 
  -2  10   4      148.15      258.42    101.90 o 
  -1  10   4      244.26      262.79     17.11 o 
   0  10   4       20.44        9.05      7.68 o 
   1  10   4      247.84      213.52     11.53 o 
   2  10   4        1.44        6.16      5.04 o 
   3  10   4      377.63      330.49     17.07 o 
   4  10   4      444.07      435.70     46.62 o 
   5  10   4       10.92       11.66      9.26 o 
   6  10   4      514.59      526.79     76.46 o 
   7  10   4      301.61      352.80     60.21 o 
   8  10   4      532.64      478.42     94.02 o 
   9  10   4       63.97       56.71     11.33 o 
  -8  11   4        4.74       -4.60     11.97 o 
  -7  11   4        0.15        0.10      8.12 o 
  -6  11   4       31.86       34.35     11.20 o 
  -5  11   4      140.49      154.17     16.81 o 
  -4  11   4      169.87      226.07     32.44 o 
  -3  11   4        2.55       -5.84     10.19 o 
  -2  11   4      219.62      322.78    160.02 o 
  -1  11   4      128.93      111.38     27.09 o 
   0  11   4       80.53      100.91     13.88 o 
   1  11   4       13.97        4.54      7.47 o 
   2  11   4        2.44       -1.87      5.06 o 
   3  11   4       98.26       74.87     13.44 o 
   4  11   4       45.43       68.41     10.01 o 
   5  11   4       12.89       11.68      6.95 o 
   6  11   4        0.17       -7.43      6.60 o 
   7  11   4        4.86       12.97      7.99 o 
   8  11   4        0.39        3.01      7.80 o 
  -7  12   4       97.65      172.72     25.82 o 
  -6  12   4      349.14      370.16     31.19 o 
  -5  12   4      694.21      857.55    159.18 o 
  -4  12   4       23.23       48.32     14.45 o 
  -3  12   4        4.15       -4.55     10.57 o 
  -2  12   4       46.88       72.31     55.75 o 
  -1  12   4      342.10      349.75     21.51 o 
   0  12   4      332.73      338.95     28.91 o 
   1  12   4      123.19      147.83     16.30 o 
   2  12   4      577.33      624.99     29.83 o 
   3  12   4      302.87      294.09     17.92 o 
   4  12   4      199.35      185.98     13.82 o 
   5  12   4       84.63       86.10     12.98 o 
   6  12   4        6.07       20.01     10.35 o 
  -5  13   4       29.30        8.51     14.78 o 
  -4  13   4        9.31       -4.17     13.67 o 
  -3  13   4       18.58       25.13     14.96 o 
  -2  13   4        0.94      -13.01     13.05 o 
  -1  13   4        0.51       -3.65     13.47 o 
   0  13   4        7.99       -5.70      8.92 o 
   1  13   4        9.05        7.31      9.17 o 
   2  13   4        1.34      -11.07      8.29 o 
   3  13   4       11.15       -2.42     11.37 o 
   4  13   4        5.96        4.88      7.02 o 
 -13   1   5      125.98      107.20     20.39 o 
 -12   1   5      533.83      506.80     23.26 o 
 -11   1   5      910.09      912.81     33.16 o 
 -10   1   5     1091.43     1117.58     37.46 o 
  -9   1   5      271.25      241.98     13.65 o 
  -8   1   5        2.70        2.33      5.31 o 
  -7   1   5      506.61      516.55     19.46 o 
  -6   1   5      744.73      724.74     52.47 o 
  -5   1   5      959.43      965.60     39.04 o 
  -4   1   5     3168.07     3371.64     74.89 o 
  -3   1   5     1839.20     1838.16     32.16 o 
  -2   1   5      241.89      268.29      7.14 o 
  -1   1   5      124.44      104.97      3.61 o 
   0   1   5      222.65      173.41      4.83 o 
   1   1   5     1500.65     1454.49     23.47 o 
   2   1   5     1505.07     1425.25     25.26 o 
   3   1   5     1493.01     1554.19     30.99 o 
   4   1   5      853.36      888.50     27.55 o 
   5   1   5      907.81      863.90     24.97 o 
   6   1   5      550.06      474.14     12.75 o 
   7   1   5       68.59       59.87      5.25 o 
   8   1   5      834.82      836.88     23.47 o 
   9   1   5      273.17      261.19     11.55 o 
  10   1   5      310.61      277.27     12.49 o 
  11   1   5      115.56      118.39     11.87 o 
  12   1   5       56.06       51.80     13.60 o 
 -13   2   5       30.11       15.86      9.19 o 
 -12   2   5       33.87       19.91      8.64 o 
 -11   2   5      333.23      305.11     26.63 o 
 -10   2   5      138.45      131.57     12.30 o 
  -9   2   5       28.30        9.25      6.99 o 
  -8   2   5       58.93       62.67      8.56 o 
  -7   2   5       28.13       28.82      6.27 o 
  -6   2   5      734.35      764.97     21.26 o 
  -5   2   5     1005.16     1020.08     30.44 o 
  -4   2   5      400.87      464.89     12.00 o 
  -3   2   5      343.78      371.91     10.09 o 
  -2   2   5       59.94       82.04      4.17 o 
  -1   2   5     2760.81     3002.66     50.30 o 
   0   2   5      280.55      253.64      7.49 o 
   1   2   5     1478.29     1514.37     27.00 o 
   2   2   5     2436.51     2474.23     46.83 o 
   3   2   5       38.95       45.34      5.50 o 
   4   2   5      829.53      823.00     18.31 o 
   5   2   5      112.50       96.57      5.18 o 
   6   2   5      330.03      324.62     11.87 o 
   7   2   5       69.30       64.91     10.08 o 
   8   2   5        0.72       -3.99      3.52 o 
   9   2   5       96.23      106.62     10.84 o 
  10   2   5       20.24        5.51      4.92 o 
  11   2   5       85.65       73.03     10.82 o 
  12   2   5      134.73      154.40     20.24 o 
 -12   3   5       61.80       69.62     11.52 o 
 -11   3   5        3.43       -1.50      7.85 o 
 -10   3   5       22.08       22.89      7.59 o 
  -9   3   5      914.96      969.20     44.95 o 
  -8   3   5     1126.02     1106.29     55.65 o 
  -7   3   5       26.25       29.69      7.16 o 
  -6   3   5      282.19      245.12     10.28 o 
  -5   3   5     1159.35     1090.62     32.63 o 
  -4   3   5     1030.19     1083.25     23.25 o 
  -3   3   5     2786.19     2776.50     53.00 o 
  -2   3   5      164.27      139.87      5.12 o 
  -1   3   5     2556.27     2592.25     44.16 o 
   0   3   5     1750.31     1864.46     32.67 o 
   1   3   5       95.22      100.31      4.08 o 
   2   3   5     5044.96     5280.05    120.50 o 
   3   3   5     2679.11     2520.64     47.76 o 
   4   3   5     1400.00     1366.45     32.87 o 
   5   3   5      124.47       78.41      9.68 o 
   6   3   5      614.02      579.05     17.51 o 
   7   3   5     1758.99     1650.57     39.82 o 
   8   3   5      153.75      129.35      9.13 o 
   9   3   5      181.54      194.60     11.95 o 
  10   3   5      126.83      155.24     12.43 o 
  11   3   5      309.97      336.46     40.35 o 
  12   3   5      259.19      263.97     16.62 o 
 -12   4   5       11.43        7.18      6.76 o 
 -11   4   5       12.40        7.22      7.94 o 
 -10   4   5        7.88        6.57      7.10 o 
  -9   4   5       95.85       89.92     10.69 o 
  -8   4   5        3.02       -3.31      4.66 o 
  -7   4   5       56.40       57.04      6.92 o 
  -6   4   5       79.78       66.96      8.96 o 
  -5   4   5        9.71       12.96      4.23 o 
  -4   4   5       93.71      104.20      5.62 o 
  -3   4   5      230.30      296.68     10.62 o 
  -2   4   5       79.84       61.96      4.49 o 
  -1   4   5       56.36       45.79      3.52 o 
   0   4   5       33.16       22.49      3.05 o 
   1   4   5       38.24       25.09      2.57 o 
   2   4   5       75.99       85.56      9.84 o 
   3   4   5        8.92        2.59      2.97 o 
   4   4   5      179.64      209.42      9.11 o 
   5   4   5      309.42      347.06     16.46 o 
   6   4   5       37.87       34.71      5.33 o 
   7   4   5       75.87      102.23      7.95 o 
   8   4   5      266.36      249.56     20.78 o 
   9   4   5        0.23       -2.17      5.49 o 
  10   4   5       36.08       34.01      8.30 o 
  11   4   5       47.35       54.41      9.96 o 
  12   4   5       11.91       13.85      8.18 o 
 -12   5   5       79.20       87.59     10.54 o 
 -11   5   5       39.20       49.87     10.36 o 
 -10   5   5      375.55      380.98     20.42 o 
  -9   5   5      709.13      729.17     40.90 o 
  -8   5   5      955.23      942.82     60.57 o 
  -7   5   5      792.96      796.98     35.72 o 
  -6   5   5     1135.09     1118.50     43.43 o 
  -5   5   5      543.04      599.95     36.91 o 
  -4   5   5      130.22      113.45     12.08 o 
  -3   5   5      262.75      293.65      9.24 o 
  -2   5   5     1585.72     1609.77     33.06 o 
  -1   5   5     1763.48     1953.60     61.65 o 
   0   5   5     3368.07     3536.17     67.04 o 
   1   5   5      624.39      591.35     15.24 o 
   2   5   5       49.01       37.39      6.70 o 
   3   5   5     1529.61     1393.34     33.80 o 
   4   5   5       36.21       28.94      4.67 o 
   5   5   5      215.70      254.24     12.51 o 
   6   5   5       91.82      120.39      8.02 o 
   7   5   5       30.12       37.19      7.49 o 
   8   5   5      427.13      402.40     38.14 o 
   9   5   5      427.38      352.76     43.81 o 
  10   5   5      156.84      149.41     19.56 o 
  11   5   5      171.34      193.07     14.88 o 
 -11   6   5        2.73       -3.69      7.80 o 
 -10   6   5       86.17       79.57     12.10 o 
  -9   6   5       11.21        8.29      6.15 o 
  -8   6   5       36.34       29.16      7.59 o 
  -7   6   5        1.04       -6.69      4.70 o 
  -6   6   5       33.87       34.82      6.34 o 
  -5   6   5        0.53       -5.17      3.96 o 
  -4   6   5      231.69      266.80     12.65 o 
  -3   6   5      485.82      502.02     16.45 o 
  -2   6   5      457.73      547.23     24.14 o 
  -1   6   5      753.67      856.30     24.36 o 
   0   6   5      320.61      312.57     11.99 o 
   1   6   5      189.59      177.78      7.66 o 
   2   6   5      254.04      276.91     14.10 o 
   3   6   5        6.54        5.87      3.65 o 
   4   6   5       21.92       35.23      8.25 o 
   5   6   5       31.98       17.42      4.63 o 
   6   6   5        1.14       -3.53      3.50 o 
   7   6   5        0.09        1.34      5.22 o 
   8   6   5       11.96        9.47      9.58 o 
   9   6   5       45.55       50.87      9.04 o 
  10   6   5        3.31        6.09      7.28 o 
  11   6   5       22.32       28.16      8.92 o 
 -11   7   5      431.17      374.67     43.96 o 
 -10   7   5      398.53      390.70     35.90 o 
  -9   7   5      315.38      314.53     23.80 o 
  -8   7   5      406.91      386.44     22.89 o 
  -7   7   5      920.30      962.96     51.90 o 
  -6   7   5      614.80      606.54     31.55 o 
  -5   7   5        5.20       -1.97      4.35 o 
  -4   7   5      378.94      394.10     25.29 o 
  -3   7   5     2022.51     2084.33    104.29 o 
  -2   7   5      725.09      799.05     39.03 o 
  -1   7   5      227.19      235.43     10.34 o 
   0   7   5      194.87      197.78      9.47 o 
   1   7   5      472.60      513.82     24.77 o 
   2   7   5      377.17      354.70     17.62 o 
   3   7   5       21.59       31.01      5.03 o 
   4   7   5      175.76      165.72     11.92 o 
   5   7   5      553.41      507.42     22.00 o 
   6   7   5       96.35       77.77      9.72 o 
   7   7   5      100.94       99.16     11.27 o 
   8   7   5      201.25      241.76     24.35 o 
   9   7   5      301.12      355.60     43.78 o 
  10   7   5       81.11       96.86     12.37 o 
 -10   8   5       16.61       19.86      8.03 o 
  -9   8   5        0.48       -2.69      5.89 o 
  -8   8   5        0.05       -1.95      5.46 o 
  -7   8   5       13.25        2.31      5.37 o 
  -6   8   5      165.54      154.36     12.83 o 
  -5   8   5      230.04      205.27     17.05 o 
  -4   8   5      118.61      116.54      9.89 o 
  -3   8   5       76.27       87.14      9.78 o 
  -2   8   5      234.43      267.04     59.19 o 
  -1   8   5      271.67      282.59     11.88 o 
   0   8   5       67.61       66.03      6.99 o 
   1   8   5       35.96       35.53      5.72 o 
   2   8   5       82.30       80.40     17.68 o 
   3   8   5       13.71       -4.71      6.25 o 
   4   8   5       32.29       40.37      6.16 o 
   5   8   5      101.89       91.60     10.37 o 
   6   8   5        7.17       -1.87      5.22 o 
   7   8   5        0.29       -1.54      5.87 o 
   8   8   5      113.08      111.04     17.06 o 
   9   8   5        0.39       -7.11      6.96 o 
  10   8   5       13.15       -2.30      7.44 o 
  -9   9   5       24.97       10.07      7.20 o 
  -8   9   5       66.33       53.66      8.67 o 
  -7   9   5       81.38       82.85     15.33 o 
  -6   9   5      201.95      192.52     12.20 o 
  -5   9   5       44.72       47.55      7.93 o 
  -4   9   5      594.90      645.74    116.52 o 
  -3   9   5      471.03      569.47    131.40 o 
  -2   9   5      480.50      589.70    117.04 o 
  -1   9   5      167.83      151.55     16.42 o 
   0   9   5        1.92       -0.34      4.39 o 
   1   9   5      434.88      413.55     16.37 o 
   2   9   5      261.57      227.00     13.11 o 
   3   9   5      524.93      554.00     53.54 o 
   4   9   5      286.07      327.13     37.83 o 
   5   9   5     1249.50     1235.71     86.76 o 
   6   9   5      607.38      529.30     27.05 o 
   7   9   5      189.42      152.69     13.34 o 
   8   9   5      168.55      164.16     14.15 o 
   9   9   5       36.90       58.29     12.65 o 
  -9  10   5       10.62        2.69      7.58 o 
  -8  10   5       67.32       58.98      9.71 o 
  -7  10   5      214.08      197.22     20.05 o 
  -6  10   5        4.80       -8.57      8.14 o 
  -5  10   5        2.61        0.60      7.95 o 
  -4  10   5       14.94        8.35      9.00 o 
  -3  10   5       30.80       19.96     10.54 o 
  -2  10   5       88.37      109.26     24.27 o 
  -1  10   5      192.21      181.47     16.56 o 
   0  10   5        2.28        2.41      7.23 o 
   1  10   5       11.31        6.89      4.98 o 
   2  10   5       13.08        2.40      5.68 o 
   3  10   5       44.05       25.93      7.55 o 
   4  10   5      103.71      113.27     15.78 o 
   5  10   5        7.90       18.17      7.46 o 
   6  10   5      239.74      219.49     15.37 o 
   7  10   5       21.19       20.70      8.10 o 
   8  10   5        8.84       -3.46      6.77 o 
  -7  11   5       60.67       73.21     13.75 o 
  -6  11   5       32.51       66.75     13.06 o 
  -5  11   5      269.12      330.18     56.59 o 
  -4  11   5      166.39      218.26     59.14 o 
  -3  11   5      112.10      157.20     65.54 o 
  -2  11   5       32.06       33.37     20.68 o 
  -1  11   5      341.30      372.84     22.10 o 
   0  11   5      420.41      485.76     25.56 o 
   1  11   5       93.82      105.13     14.16 o 
   2  11   5      636.89      596.57     21.19 o 
   3  11   5      321.73      291.80     27.37 o 
   4  11   5      281.23      250.41     15.19 o 
   5  11   5        9.62       19.25      7.87 o 
   6  11   5      112.05      143.06     13.93 o 
   7  11   5      219.24      218.12     26.34 o 
  -6  12   5       41.66       49.46     27.79 o 
  -5  12   5       99.79      182.73     60.89 o 
  -4  12   5        0.56      -11.07      9.76 o 
  -3  12   5       57.37       73.96     52.62 o 
  -2  12   5       26.80       10.96     25.20 o 
  -1  12   5        0.28      -11.88     12.64 o 
   0  12   5       87.96       70.13     13.37 o 
   1  12   5       10.08        6.96      9.40 o 
   2  12   5       67.54       71.55     13.23 o 
   3  12   5        0.01       -8.60      9.71 o 
   4  12   5       86.89      108.27     17.08 o 
   5  12   5        5.21       -0.23      6.83 o 
  -3  13   5      117.83      202.94    162.29 o 
  -2  13   5       83.90      213.31    303.35 o 
  -1  13   5       46.24       26.48     17.03 o 
   0  13   5      306.95      309.31     21.69 o 
   1  13   5      193.77      181.60     32.55 o 
   2  13   5       86.49       92.67     34.08 o 
   3  13   5       23.04       16.63      9.82 o 
 -12   0   6      354.96      274.49     24.27 o 
 -11   0   6      882.23      898.51     47.48 o 
 -10   0   6      471.55      447.51     29.16 o 
  -9   0   6      102.68       92.67     14.73 o 
  -8   0   6      126.47      122.22     15.08 o 
  -7   0   6      123.76      108.32     13.80 o 
  -6   0   6     1069.91     1011.54     45.58 o 
  -5   0   6      460.67      485.32     26.02 o 
  -4   0   6       97.77      131.88      8.63 o 
  -3   0   6     1154.78     1177.86     28.80 o 
  -2   0   6     4353.64     4942.49    104.91 o 
  -1   0   6      320.96      302.43     10.19 o 
   0   0   6      139.48      212.70      8.00 o 
   1   0   6      627.91      487.25     13.92 o 
   2   0   6     1143.29     1043.23     25.62 o 
   3   0   6     1327.65     1357.10     39.99 o 
   4   0   6     1360.00     1383.99     40.89 o 
   5   0   6     1463.60     1482.26     43.72 o 
   6   0   6     1348.02     1425.83     42.86 o 
   7   0   6        5.20        0.03      4.13 o 
   8   0   6      425.87      460.10     27.99 o 
   9   0   6      550.81      575.86     33.12 o 
  10   0   6      345.44      279.64     22.31 o 
  11   0   6       26.67       13.21     10.19 o 
  12   0   6        8.70        5.68     10.65 o 
 -12   1   6       68.68       78.81     12.01 o 
 -11   1   6       31.11       39.86     10.07 o 
 -10   1   6      257.25      216.03     17.25 o 
  -9   1   6       65.25       51.59      9.80 o 
  -8   1   6       22.94       16.89      6.74 o 
  -7   1   6       39.63       55.22      7.71 o 
  -6   1   6       31.35       38.11      8.75 o 
  -5   1   6     1066.40     1145.87     29.01 o 
  -4   1   6      203.84      212.91      7.83 o 
  -3   1   6     1190.72     1407.45     26.16 o 
  -2   1   6       79.03       87.27      4.63 o 
  -1   1   6     2171.81     2230.97     35.21 o 
   0   1   6       25.07       16.32      2.16 o 
   1   1   6       42.41       54.62      3.26 o 
   2   1   6     1591.54     1606.48     26.14 o 
   3   1   6      180.24      175.29      6.84 o 
   4   1   6       56.46       59.64      5.01 o 
   5   1   6      451.50      432.71     12.17 o 
   6   1   6      258.03      241.71     11.41 o 
   7   1   6      517.96      541.36     17.52 o 
   8   1   6        3.33        6.65      4.45 o 
   9   1   6       43.25       35.71      6.37 o 
  10   1   6       60.36       31.40     10.71 o 
  11   1   6       17.22       19.32      7.47 o 
  12   1   6      125.26      104.65     17.40 o 
 -12   2   6       55.72       40.67     10.42 o 
 -11   2   6      282.91      245.51     15.56 o 
 -10   2   6       52.51       43.20      9.17 o 
  -9   2   6      897.27      899.89     32.19 o 
  -8   2   6      621.54      644.63     39.05 o 
  -7   2   6      309.37      295.78     14.49 o 
  -6   2   6      296.53      277.83     13.91 o 
  -5   2   6      656.10      681.55     22.50 o 
  -4   2   6     3809.52     3989.07     74.90 o 
  -3   2   6      399.34      341.35      9.04 o 
  -2   2   6     1550.11     1460.31     26.85 o 
  -1   2   6      369.09      334.99      8.71 o 
   0   2   6      858.76      870.70     17.33 o 
   1   2   6     1179.38     1235.23     23.20 o 
   2   2   6     1758.23     1929.60     38.07 o 
   3   2   6      661.60      656.24     18.79 o 
   4   2   6      928.52      860.11     22.50 o 
   5   2   6      834.20      756.34     21.36 o 
   6   2   6      362.19      351.67     13.09 o 
   7   2   6      881.64      865.93     24.48 o 
   8   2   6       20.85        0.97      4.25 o 
   9   2   6      161.55      136.69     13.28 o 
  10   2   6      143.28      146.65     19.77 o 
  11   2   6      333.93      334.43     25.37 o 
  12   2   6      179.84      227.62     22.11 o 
 -12   3   6        1.50        7.44     14.86 o 
 -11   3   6       29.01       22.01      8.54 o 
 -10   3   6       17.74        0.50      7.12 o 
  -9   3   6       81.96       82.61     15.44 o 
  -8   3   6       63.81       64.17      9.50 o 
  -7   3   6       59.63       56.99      7.27 o 
  -6   3   6        2.43       -0.02      3.88 o 
  -5   3   6       15.42        5.01      3.38 o 
  -4   3   6      125.41      125.32      6.43 o 
  -3   3   6      259.59      272.17      8.85 o 
  -2   3   6        1.92        3.18      2.40 o 
  -1   3   6       20.82       18.80      2.87 o 
   0   3   6        7.48        7.16      2.47 o 
   1   3   6       21.87       15.83      2.60 o 
   2   3   6      134.85      127.93      5.42 o 
   3   3   6       36.08       43.04      5.20 o 
   4   3   6        4.87       -0.41      3.29 o 
   5   3   6      286.93      276.75     11.28 o 
   6   3   6      145.37      125.58     10.55 o 
   7   3   6       41.20       39.58      5.80 o 
   8   3   6       20.38        9.98      5.86 o 
   9   3   6       83.23       84.08      8.63 o 
  10   3   6       11.80       22.71      7.88 o 
  11   3   6        1.77       -9.60      6.40 o 
 -12   4   6      181.87      168.70     27.70 o 
 -11   4   6        1.34      -10.19      7.45 o 
 -10   4   6      709.77      603.37     79.82 o 
  -9   4   6      179.79      186.92     34.13 o 
  -8   4   6     1574.04     1660.19     84.03 o 
  -7   4   6     2743.13     2773.91     92.52 o 
  -6   4   6      350.63      338.40     16.61 o 
  -5   4   6      992.11     1020.26     41.16 o 
  -4   4   6       55.30       53.05      4.87 o 
  -3   4   6     1593.07     1614.72     33.30 o 
  -2   4   6      553.00      567.88     14.37 o 
  -1   4   6     2271.04     2328.68     47.51 o 
   0   4   6     1347.36     1453.49     38.14 o 
   1   4   6     1425.79     1608.68     29.61 o 
   2   4   6      286.71      236.39     10.10 o 
   3   4   6        4.00        7.74      3.61 o 
   4   4   6     1118.43     1139.05     29.36 o 
   5   4   6      187.15      216.46     17.45 o 
   6   4   6       18.47       18.57      5.02 o 
   7   4   6       49.14       48.09      6.57 o 
   8   4   6     1041.49      941.61     29.06 o 
   9   4   6       78.33       62.79     10.15 o 
  10   4   6      116.10      124.77     15.54 o 
  11   4   6       80.05      101.03     14.69 o 
 -11   5   6       18.28       17.45      8.75 o 
 -10   5   6       74.73       69.06     11.00 o 
  -9   5   6      144.53      132.50     11.07 o 
  -8   5   6      160.26      150.47     10.24 o 
  -7   5   6        3.76       -2.32      4.99 o 
  -6   5   6       38.49       27.73      5.96 o 
  -5   5   6        0.56       -5.51      3.91 o 
  -4   5   6       57.40       55.62      6.27 o 
  -3   5   6      196.66      181.67      7.40 o 
  -2   5   6      138.41      139.39      6.63 o 
  -1   5   6       90.86       86.94      4.99 o 
   0   5   6       79.50       88.52      6.26 o 
   1   5   6       54.15       53.42      5.25 o 
   2   5   6      327.24      338.58     20.92 o 
   3   5   6       27.70       19.42      4.61 o 
   4   5   6      226.84      231.57     10.35 o 
   5   5   6      381.66      363.50     19.39 o 
   6   5   6       14.97        5.78      4.03 o 
   7   5   6      167.34      165.98      9.38 o 
   8   5   6        0.92        6.96      6.47 o 
   9   5   6      113.00      161.01     14.17 o 
  10   5   6       20.48       21.60      8.20 o 
  11   5   6       37.59       33.20     15.32 o 
 -11   6   6      312.35      268.89     31.46 o 
 -10   6   6      324.70      325.66     16.88 o 
  -9   6   6      257.25      245.18     20.80 o 
  -8   6   6      130.03      123.80     10.36 o 
  -7   6   6      155.28      169.80     14.20 o 
  -6   6   6      340.85      327.02     13.89 o 
  -5   6   6      643.75      647.22     20.67 o 
  -4   6   6      388.51      317.41     13.07 o 
  -3   6   6      144.94      149.18      8.85 o 
  -2   6   6      210.13      203.73     11.05 o 
  -1   6   6     1623.90     1897.41    115.77 o 
   0   6   6      614.52      625.73     19.47 o 
   1   6   6      587.12      553.17     15.49 o 
   2   6   6      135.38      136.36      9.01 o 
   3   6   6        2.09        1.83      3.75 o 
   4   6   6        2.85       -5.19      3.46 o 
   5   6   6       98.58      100.63      8.23 o 
   6   6   6      733.97      776.88     23.04 o 
   7   6   6     1113.17     1122.00     52.50 o 
   8   6   6      145.89      129.80     13.05 o 
   9   6   6      180.47      154.58     21.83 o 
  10   6   6      164.22      160.85     14.02 o 
 -10   7   6       37.74       40.04      8.63 o 
  -9   7   6       86.52       92.96     10.94 o 
  -8   7   6       36.29       31.45     10.44 o 
  -7   7   6      133.20      124.92     10.42 o 
  -6   7   6       40.55       25.73      6.55 o 
  -5   7   6      573.85      566.82     36.82 o 
  -4   7   6       36.96       25.80      5.82 o 
  -3   7   6       48.19       47.32      6.60 o 
  -2   7   6      242.22      278.70     28.75 o 
  -1   7   6      236.02      207.15     34.78 o 
   0   7   6      167.92      165.87      9.78 o 
   1   7   6        0.46        0.52      4.07 o 
   2   7   6        7.62       -1.88      3.69 o 
   3   7   6       16.11       12.70      4.55 o 
   4   7   6        5.91       12.92      4.98 o 
   5   7   6       15.67        5.39      4.79 o 
   6   7   6      210.71      208.47     19.12 o 
   7   7   6        0.05       -2.20      4.88 o 
   8   7   6        2.95        1.67      5.75 o 
   9   7   6       39.37       30.73      8.89 o 
  10   7   6        0.42       -2.39      7.16 o 
 -10   8   6       67.56       66.09     14.23 o 
  -9   8   6       13.55        3.75      6.55 o 
  -8   8   6       72.57       58.52      8.67 o 
  -7   8   6      205.62      203.80     12.14 o 
  -6   8   6      683.47      656.57     46.97 o 
  -5   8   6      201.26      203.78     14.82 o 
  -4   8   6       80.17       64.78     19.22 o 
  -3   8   6      230.36      261.13     65.43 o 
  -2   8   6      406.05      442.98     45.21 o 
  -1   8   6      310.74      289.55     25.76 o 
   0   8   6       44.69       48.99      7.60 o 
   1   8   6      820.84      804.00     25.12 o 
   2   8   6      305.63      298.20     13.48 o 
   3   8   6      465.86      514.99     17.57 o 
   4   8   6      359.78      356.32     14.36 o 
   5   8   6      489.19      436.42     30.62 o 
   6   8   6      551.28      453.55     21.06 o 
   7   8   6      132.46      162.71     13.30 o 
   8   8   6       72.33      115.64     16.71 o 
   9   8   6       56.83      101.42     14.01 o 
  -9   9   6       47.18       38.71      8.95 o 
  -8   9   6        0.16       -2.48      6.91 o 
  -7   9   6      146.62      123.93     16.10 o 
  -6   9   6        2.50       -8.42      7.94 o 
  -5   9   6        4.40       -6.52      8.08 o 
  -4   9   6        1.24       -1.51      8.06 o 
  -3   9   6       37.88       46.36     11.65 o 
  -2   9   6        0.77       -6.62      8.17 o 
  -1   9   6      216.66      211.29     25.30 o 
   0   9   6       31.56       16.26      7.95 o 
   1   9   6      178.94      147.27     10.37 o 
   2   9   6       60.20       71.52      8.12 o 
   3   9   6        1.37       -0.78      5.86 o 
   4   9   6       37.68       68.49      9.70 o 
   5   9   6        3.65       -2.74      5.81 o 
   6   9   6        6.47       11.34      7.08 o 
   7   9   6        9.42       14.02      7.13 o 
   8   9   6       14.01        0.97      6.82 o 
  -8  10   6      396.06      399.34     54.98 o 
  -7  10   6      102.15      102.23     27.06 o 
  -6  10   6        8.52       17.59     10.85 o 
  -5  10   6      488.55      544.34     98.06 o 
  -4  10   6      687.41      855.22    141.67 o 
  -3  10   6      244.44      351.56     59.20 o 
  -2  10   6      169.49      261.74     69.43 o 
  -1  10   6       54.82       49.68     17.11 o 
   0  10   6      957.00      892.78     36.82 o 
   1  10   6      244.27      211.04     16.71 o 
   2  10   6      194.69      200.90     12.27 o 
   3  10   6      660.03      663.39     28.79 o 
   4  10   6      249.80      220.58     35.79 o 
   5  10   6      238.00      253.38     15.60 o 
   6  10   6       44.16       56.23     24.63 o 
   7  10   6      185.24      133.54     33.93 o 
  -7  11   6        1.18       -6.30     10.07 o 
  -6  11   6       67.29       85.10     14.92 o 
  -5  11   6       61.47       66.33     21.61 o 
  -4  11   6       40.28       57.14     15.19 o 
  -3  11   6      144.14      185.98     59.86 o 
  -2  11   6      257.44      364.45    202.62 o 
  -1  11   6        1.33        2.61     12.67 o 
   0  11   6      122.74       96.50     19.74 o 
   1  11   6        3.87        2.53      8.83 o 
   2  11   6       16.18       -0.07      7.72 o 
   3  11   6        1.20        7.94      7.12 o 
   4  11   6       12.85        8.87      7.07 o 
   5  11   6        2.36        4.04      6.83 o 
   6  11   6        6.67        3.18      7.16 o 
  -5  12   6       61.05       61.73     16.35 o 
  -4  12   6      111.48      193.35     52.11 o 
  -3  12   6       59.97      126.83     91.32 o 
  -2  12   6      182.88      361.41    298.47 o 
  -1  12   6      421.88      655.27    849.14 o 
   0  12   6      119.17      107.12     15.75 o 
   1  12   6       53.87       75.25     13.84 o 
   2  12   6       50.05       43.16     12.27 o 
   3  12   6       15.90       13.74     10.13 o 
   4  12   6      325.59      293.29     17.32 o 
  -1  13   6       21.08        7.42     15.24 o 
   0  13   6        0.59       -8.80      8.91 o 
   1  13   6       15.18       -4.16      9.28 o 
 -12   1   7       62.07       70.64     12.60 o 
 -11   1   7      447.02      397.92     21.05 o 
 -10   1   7      114.42      151.04     14.29 o 
  -9   1   7        6.85       -4.18      6.65 o 
  -8   1   7        1.88       -5.57      6.28 o 
  -7   1   7      156.30      140.75     11.87 o 
  -6   1   7     1256.39     1389.65     42.84 o 
  -5   1   7      638.55      600.12     26.53 o 
  -4   1   7     1688.48     1717.91     31.72 o 
  -3   1   7     1509.55     1569.00     29.20 o 
  -2   1   7     1096.23     1117.75     21.93 o 
  -1   1   7      491.08      469.45     10.09 o 
   0   1   7     1269.73     1270.23     22.22 o 
   1   1   7      308.06      263.39      6.70 o 
   2   1   7     1273.95     1300.53     24.72 o 
   3   1   7     1513.06     1539.57     37.36 o 
   4   1   7     1251.60     1290.46     27.95 o 
   5   1   7     1263.36     1236.71     44.30 o 
   6   1   7      134.90      132.15      8.80 o 
   7   1   7      507.64      521.84     17.61 o 
   8   1   7       25.85       28.00      7.59 o 
   9   1   7       82.86       81.88     10.55 o 
  10   1   7       48.20       36.79      8.58 o 
  11   1   7       87.10       60.50     10.28 o 
 -12   2   7        0.78       -1.57      8.45 o 
 -11   2   7       10.43        3.55      8.41 o 
 -10   2   7       56.58       56.79     10.83 o 
  -9   2   7       61.17       47.75      9.97 o 
  -8   2   7      409.32      416.30     19.11 o 
  -7   2   7      421.39      361.69     29.27 o 
  -6   2   7       27.17       26.60      5.48 o 
  -5   2   7        3.25       -4.63      3.13 o 
  -4   2   7       22.34       16.69      4.15 o 
  -3   2   7      182.39      186.02      6.77 o 
  -2   2   7        2.82        0.71      2.56 o 
  -1   2   7      109.68      101.61      5.17 o 
   0   2   7       54.44       63.64      4.39 o 
   1   2   7      566.23      560.46     14.19 o 
   2   2   7      307.48      334.20      9.18 o 
   3   2   7      115.50       97.91     15.22 o 
   4   2   7      126.03      121.52      8.21 o 
   5   2   7       18.44       14.88      4.60 o 
   6   2   7       25.30       18.49      5.29 o 
   7   2   7        0.09       -4.12      4.12 o 
   8   2   7       45.57       19.91      5.55 o 
   9   2   7       16.10        0.67      6.07 o 
  10   2   7        1.94       -0.74      6.05 o 
  11   2   7        3.13        2.34     10.19 o 
 -11   3   7       53.93       52.30     18.46 o 
 -10   3   7      358.14      348.02     33.53 o 
  -9   3   7     1829.81     1795.05    159.35 o 
  -8   3   7     1457.60     1485.06     69.63 o 
  -7   3   7      252.93      272.53     14.66 o 
  -6   3   7       46.12       46.92      6.40 o 
  -5   3   7      346.18      337.74     10.92 o 
  -4   3   7      631.62      657.66     16.73 o 
  -3   3   7      301.97      279.21      8.57 o 
  -2   3   7      325.34      289.87      8.56 o 
  -1   3   7      307.50      334.12      9.23 o 
   0   3   7      556.11      608.88     13.74 o 
   1   3   7      574.12      636.25     14.17 o 
   2   3   7        8.58        5.41      3.40 o 
   3   3   7      725.72      694.05     20.62 o 
   4   3   7       87.65       84.50     11.31 o 
   5   3   7        4.21        3.14      3.87 o 
   6   3   7      366.95      342.11     13.61 o 
   7   3   7        5.39        0.09      4.13 o 
   8   3   7      279.19      261.96     12.50 o 
   9   3   7      280.35      295.74     13.44 o 
  10   3   7      212.17      235.47     15.59 o 
  11   3   7      230.20      260.67     23.18 o 
 -11   4   7       31.62       37.21     10.08 o 
 -10   4   7       21.61       19.60      8.58 o 
  -9   4   7        2.08       -4.00     10.86 o 
  -8   4   7        2.21       -4.83      5.79 o 
  -7   4   7        2.78        1.55      5.24 o 
  -6   4   7       63.53       60.57      7.46 o 
  -5   4   7      286.73      274.52     21.59 o 
  -4   4   7      420.68      440.32     12.88 o 
  -3   4   7      124.37      112.42      6.59 o 
  -2   4   7      240.76      243.93      7.90 o 
  -1   4   7      120.46      135.92      6.98 o 
   0   4   7      108.47      110.09      6.77 o 
   1   4   7       25.93       13.11      4.02 o 
   2   4   7      539.48      544.52     20.32 o 
   3   4   7       98.63       81.23      7.65 o 
   4   4   7        9.31       10.11      4.42 o 
   5   4   7      210.73      184.09      9.78 o 
   6   4   7        3.81        0.08      3.77 o 
   7   4   7        8.49        8.48      5.12 o 
   8   4   7        7.70       -3.85      4.67 o 
   9   4   7       52.76       34.07      6.73 o 
  10   4   7        0.44       -7.15      6.10 o 
 -11   5   7      186.50      189.78     19.79 o 
 -10   5   7      178.84      167.55     15.37 o 
  -9   5   7      282.25      258.02     15.79 o 
  -8   5   7      841.23      767.83     43.03 o 
  -7   5   7      240.92      248.05     15.96 o 
  -6   5   7      163.51      168.99     13.41 o 
  -5   5   7      487.52      474.78     27.85 o 
  -4   5   7       18.84        9.23      4.55 o 
  -3   5   7     1416.15     1395.84     30.39 o 
  -2   5   7      114.05      120.46      6.63 o 
  -1   5   7      243.36      215.86     10.45 o 
   0   5   7      968.84      964.15     32.07 o 
   1   5   7       59.06       48.69      7.51 o 
   2   5   7      336.60      306.60     11.12 o 
   3   5   7      259.43      255.59     11.53 o 
   4   5   7      208.11      209.54     10.52 o 
   5   5   7       40.35       52.44      6.78 o 
   6   5   7      305.95      329.65     18.86 o 
   7   5   7      414.23      387.15     26.76 o 
   8   5   7      884.23      787.34     24.45 o 
   9   5   7      261.92      233.71     15.47 o 
  10   5   7       94.46       92.96     16.93 o 
 -10   6   7        4.77        2.24      6.80 o 
  -9   6   7       48.10       32.15      8.03 o 
  -8   6   7       25.36        8.91      6.19 o 
  -7   6   7      181.53      168.43     11.29 o 
  -6   6   7      106.33      113.68      9.69 o 
  -5   6   7       90.00       88.25      8.53 o 
  -4   6   7       39.97       32.14      6.26 o 
  -3   6   7       70.71       78.84      7.44 o 
  -2   6   7       85.32       80.57      8.09 o 
  -1   6   7      279.56      300.93     26.95 o 
   0   6   7      142.30      159.66      8.26 o 
   1   6   7       72.91       67.39      6.48 o 
   2   6   7      156.17      163.16      8.50 o 
   3   6   7       51.14       42.00      6.39 o 
   4   6   7        0.10       -0.31      4.23 o 
   5   6   7       20.80       32.86      6.18 o 
   6   6   7       24.47       33.62      6.26 o 
   7   6   7        0.28       -1.74      4.94 o 
   8   6   7        1.87        5.75      6.77 o 
   9   6   7       12.36       17.55     11.19 o 
  10   6   7        1.56        0.01      7.10 o 
 -10   7   7       93.51       96.88     11.05 o 
  -9   7   7        5.99       -1.99      7.52 o 
  -8   7   7        1.26       -3.70      6.50 o 
  -7   7   7      230.47      245.60     21.08 o 
  -6   7   7      865.75      864.48     39.62 o 
  -5   7   7      204.52      199.59     17.99 o 
  -4   7   7      175.73      184.19     15.48 o 
  -3   7   7      349.40      352.02     60.20 o 
  -2   7   7      447.54      424.11     34.84 o 
  -1   7   7      569.04      638.53     75.98 o 
   0   7   7      180.77      196.08     11.34 o 
   1   7   7      745.98      813.69     21.48 o 
   2   7   7      382.11      419.28     13.93 o 
   3   7   7      552.53      527.48     31.51 o 
   4   7   7      389.79      379.89     16.31 o 
   5   7   7      288.67      302.40     13.50 o 
   6   7   7      404.97      367.88     15.14 o 
   7   7   7      144.69      179.79     13.98 o 
   8   7   7      160.93      193.28     15.11 o 
   9   7   7      165.67      153.13     21.05 o 
  -9   8   7        6.27       -0.83      9.16 o 
  -8   8   7        2.81        6.69      6.95 o 
  -7   8   7      182.78      161.99     12.59 o 
  -6   8   7       38.32       36.48     14.08 o 
  -5   8   7       27.20       31.40     10.16 o 
  -4   8   7      112.09      104.08     14.04 o 
  -3   8   7      160.58      172.69     30.12 o 
  -2   8   7       43.57       33.81     10.65 o 
  -1   8   7      163.16      193.85     18.70 o 
   0   8   7        0.02       -0.37      5.02 o 
   1   8   7       50.85       42.78      7.08 o 
   2   8   7      129.84      123.16      9.64 o 
   3   8   7      126.12      143.50     10.68 o 
   4   8   7       11.32        6.80      5.02 o 
   5   8   7        2.42       -2.80      4.67 o 
   6   8   7       78.88       88.66     11.20 o 
   7   8   7       21.35       13.28      7.46 o 
   8   8   7        7.39       10.72      7.62 o 
  -8   9   7      181.16      186.11     19.53 o 
  -7   9   7      305.33      303.94     26.71 o 
  -6   9   7      133.39      150.46     17.08 o 
  -5   9   7       94.46      106.69     17.82 o 
  -4   9   7      325.41      334.27     41.51 o 
  -3   9   7      544.98      673.30    105.82 o 
  -2   9   7      366.26      437.15     90.13 o 
  -1   9   7        9.26        3.52     10.37 o 
   0   9   7      150.53      145.05     15.70 o 
   1   9   7      333.75      332.34     15.14 o 
   2   9   7      990.58     1031.62     30.78 o 
   3   9   7      270.68      311.67     14.70 o 
   4   9   7       36.78       36.80      8.73 o 
   5   9   7      159.77      150.10     13.96 o 
   6   9   7       13.29       14.08      7.11 o 
   7   9   7       42.65       31.26      8.91 o 
  -7  10   7        0.87      -14.48      9.66 o 
  -6  10   7       21.39       16.72     15.43 o 
  -5  10   7        0.50      -13.91      9.27 o 
  -4  10   7       19.46       16.77     14.64 o 
  -3  10   7        0.39       -0.06     10.60 o 
  -2  10   7      161.71      182.29     67.39 o 
  -1  10   7        3.92       -4.81     11.11 o 
   0  10   7       50.98       42.26     14.88 o 
   1  10   7       81.96       58.20     12.46 o 
   2  10   7       36.65       22.02      6.83 o 
   3  10   7       40.96       35.55      7.48 o 
   4  10   7        1.54       -8.20      5.58 o 
   5  10   7       13.53        5.64      6.81 o 
   6  10   7        2.61        1.21      6.90 o 
  -5  11   7      258.17      310.54     60.33 o 
  -4  11   7      245.17      307.20     85.78 o 
  -3  11   7       34.06       32.22     25.18 o 
  -2  11   7      181.55      282.31    169.91 o 
  -1  11   7      236.32      386.65    262.64 o 
   0  11   7      136.63      165.78     17.77 o 
   1  11   7       66.07       36.54     11.38 o 
   2  11   7       26.93       17.78      9.90 o 
   3  11   7      141.93      112.04     11.04 o 
   4  11   7       49.89       40.58     13.58 o 
   5  11   7      133.14      158.19     18.21 o 
  -3  12   7       48.34       55.98     17.52 o 
  -2  12   7       16.77       21.28     28.08 o 
  -1  12   7        1.62       -0.74     24.73 o 
   0  12   7        3.57       -3.38     14.54 o 
   1  12   7        7.20       10.08      9.31 o 
   2  12   7       26.18       15.64     10.21 o 
 -11   0   8      323.56      312.67     26.57 o 
 -10   0   8      236.63      241.57     22.48 o 
  -9   0   8      170.85      158.24     17.94 o 
  -8   0   8      233.60      198.52     19.04 o 
  -7   0   8      535.65      578.11     33.01 o 
  -6   0   8     3018.72     3111.26    123.60 o 
  -5   0   8     1632.99     1841.00     77.50 o 
  -4   0   8     1102.24     1107.24     36.02 o 
  -3   0   8      779.76      804.41     22.55 o 
  -2   0   8     2275.27     2354.87     54.01 o 
  -1   0   8      266.97      237.28      9.83 o 
   0   0   8      359.38      312.51     11.29 o 
   1   0   8      131.70      112.07      9.84 o 
   2   0   8     1855.25     1927.17     55.69 o 
   3   0   8     1163.59     1284.08     57.00 o 
   4   0   8       42.56       40.84      7.35 o 
   5   0   8      817.18      823.54     41.93 o 
   6   0   8        2.49       14.12      9.69 o 
   7   0   8      406.96      409.94     27.57 o 
   8   0   8      126.84      121.07     17.16 o 
   9   0   8        0.90       -4.15      9.04 o 
  10   0   8       56.50       32.81     12.38 o 
 -11   1   8        2.96      -12.96      8.64 o 
 -10   1   8        5.69       -8.54      7.82 o 
  -9   1   8       32.99       19.05      8.44 o 
  -8   1   8        0.01      -10.06      6.71 o 
  -7   1   8      253.69      253.61     16.33 o 
  -6   1   8        0.32        0.26      5.96 o 
  -5   1   8        3.96       -0.41      3.71 o 
  -4   1   8       48.72       43.08      4.75 o 
  -3   1   8        4.72        0.94      3.07 o 
  -2   1   8      412.50      457.65     14.16 o 
  -1   1   8        0.56       -3.79      2.53 o 
   0   1   8        1.28       -1.59      2.58 o 
   1   1   8      559.88      580.92     13.58 o 
   2   1   8      107.24       95.90      6.23 o 
   3   1   8      139.13      145.55      7.19 o 
   4   1   8       37.68       38.13      5.97 o 
   5   1   8      294.48      294.12     12.63 o 
   6   1   8       86.67       93.13     10.64 o 
   7   1   8      128.64      114.62     11.98 o 
   8   1   8        0.61       -8.21      5.47 o 
   9   1   8        1.21       -7.10      5.59 o 
  10   1   8        0.31       -0.61      6.65 o 
 -11   2   8       32.70       35.20     10.40 o 
 -10   2   8      371.77      342.06     19.26 o 
  -9   2   8      290.22      285.87     17.03 o 
  -8   2   8      192.48      202.46     18.04 o 
  -7   2   8      388.28      364.63     37.84 o 
  -6   2   8       97.88       83.90      8.09 o 
  -5   2   8      355.50      348.30     13.77 o 
  -4   2   8      166.24      158.74      7.68 o 
  -3   2   8      304.34      297.06      9.33 o 
  -2   2   8     1218.25     1295.41     25.47 o 
  -1   2   8     1234.17     1305.37     25.48 o 
   0   2   8       51.74       52.92      4.58 o 
   1   2   8      297.02      290.95      8.78 o 
   2   2   8      290.80      276.66     10.05 o 
   3   2   8      331.52      323.17     11.07 o 
   4   2   8      363.53      348.46     18.23 o 
   5   2   8      255.63      265.36     12.09 o 
   6   2   8      480.59      473.69     17.12 o 
   7   2   8        7.28        7.44      5.16 o 
   8   2   8      169.13      161.12     14.17 o 
   9   2   8      202.22      196.35     14.33 o 
  10   2   8      169.33      177.32     24.01 o 
 -11   3   8       22.60       30.38     10.63 o 
 -10   3   8        8.79       -7.93      7.46 o 
  -9   3   8        0.08       -5.75      7.68 o 
  -8   3   8       29.56       30.65      9.14 o 
  -7   3   8       91.26       73.88     13.16 o 
  -6   3   8        2.19       -2.67      4.64 o 
  -5   3   8      189.55      155.53      7.95 o 
  -4   3   8      290.83      287.88     14.37 o 
  -3   3   8      111.08      103.39      6.13 o 
  -2   3   8       39.51       28.53      4.00 o 
  -1   3   8       39.72       36.74      4.13 o 
   0   3   8       72.64       65.80      6.12 o 
   1   3   8      190.99      180.29      8.44 o 
   2   3   8      144.70      141.84      7.90 o 
   3   3   8       26.84       22.69      4.68 o 
   4   3   8      232.27      216.10     10.79 o 
   5   3   8       10.76        6.88      4.66 o 
   6   3   8        3.36        5.00      4.59 o 
   7   3   8        0.38        0.17      4.77 o 
   8   3   8       56.95       58.93      7.91 o 
   9   3   8        0.10        2.52      6.78 o 
  10   3   8       34.53       32.35      9.45 o 
 -10   4   8      122.07      118.39     32.52 o 
  -9   4   8      268.75      273.32     16.67 o 
  -8   4   8      421.25      416.10     36.91 o 
  -7   4   8      143.71      143.22     10.46 o 
  -6   4   8      102.94      114.48      9.63 o 
  -5   4   8      182.29      181.13     10.09 o 
  -4   4   8     1374.75     1384.47     30.63 o 
  -3   4   8      283.32      288.40     10.24 o 
  -2   4   8       56.74       46.70      4.73 o 
  -1   4   8      359.71      349.18     13.93 o 
   0   4   8      784.34      763.72     22.93 o 
   1   4   8     1098.09     1131.55     26.72 o 
   2   4   8       87.20       91.72      7.37 o 
   3   4   8        6.84        2.47      3.96 o 
   4   4   8      458.94      474.41     17.00 o 
   5   4   8      394.73      370.35     14.96 o 
   6   4   8      185.52      184.67     10.71 o 
   7   4   8      819.42      845.26     46.14 o 
   8   4   8      603.14      600.20     21.04 o 
   9   4   8      144.28      141.92     11.55 o 
  10   4   8       45.10       58.85     15.06 o 
 -10   5   8        1.03      -10.55      7.03 o 
  -9   5   8        1.81       -9.47      6.31 o 
  -8   5   8        9.10        1.73      6.36 o 
  -7   5   8      433.05      374.24     15.77 o 
  -6   5   8       61.80       49.44      7.44 o 
  -5   5   8      643.03      667.62     21.38 o 
  -4   5   8       98.51       93.86     10.59 o 
  -3   5   8      310.64      257.35     24.46 o 
  -2   5   8       68.27       62.14      7.66 o 
  -1   5   8     1291.34     1380.30     33.27 o 
   0   5   8      124.73      122.63     16.56 o 
   1   5   8      196.06      193.18      9.29 o 
   2   5   8      341.78      317.46     11.83 o 
   3   5   8       23.72       12.16      4.72 o 
   4   5   8      149.64      141.70     19.29 o 
   5   5   8        0.00       -6.31      4.53 o 
   6   5   8      210.41      206.33     11.35 o 
   7   5   8      137.55      123.57     10.69 o 
   8   5   8       10.94        6.25      5.40 o 
   9   5   8       73.64       95.91     14.95 o 
  -9   6   8       10.55        5.94      6.54 o 
  -8   6   8        7.11        6.24      8.30 o 
  -7   6   8      671.14      690.52     30.05 o 
  -6   6   8     1207.89     1240.27     41.70 o 
  -5   6   8     1164.38     1049.52     30.13 o 
  -4   6   8        2.94       -9.96      6.64 o 
  -3   6   8        3.53       -5.60      7.01 o 
  -2   6   8      462.72      471.68     17.65 o 
  -1   6   8     1421.24     1493.13     94.09 o 
   0   6   8      186.99      193.71     10.31 o 
   1   6   8      127.05      136.49      8.87 o 
   2   6   8      703.93      684.78     19.44 o 
   3   6   8      206.89      209.46      9.87 o 
   4   6   8      300.98      301.32     13.69 o 
   5   6   8      264.11      275.91     14.39 o 
   6   6   8      403.53      410.28     23.06 o 
   7   6   8       57.59       54.29      8.20 o 
   8   6   8      140.97      130.96     13.90 o 
   9   6   8       62.27       66.20     11.56 o 
  -9   7   8        0.13       -8.16      7.20 o 
  -8   7   8        2.90       -3.12      5.92 o 
  -7   7   8       28.67       17.21      6.78 o 
  -6   7   8       21.82        6.42      9.57 o 
  -5   7   8        3.23       -4.41      8.39 o 
  -4   7   8       49.16       31.91     10.05 o 
  -3   7   8       28.73       13.09     14.93 o 
  -2   7   8      142.84      153.13     15.75 o 
  -1   7   8      233.74      250.22     19.43 o 
   0   7   8      251.79      252.98     31.12 o 
   1   7   8        5.30        2.05      4.53 o 
   2   7   8        0.45       -6.00      4.00 o 
   3   7   8       44.36       37.18      6.10 o 
   4   7   8        5.03        1.39      5.14 o 
   5   7   8       25.48        8.97      5.78 o 
   6   7   8       74.56       83.73     22.23 o 
   7   7   8       19.93       17.77      7.79 o 
   8   7   8        0.01       -7.53      6.88 o 
  -8   8   8       87.31      113.00     34.24 o 
  -7   8   8      377.54      388.16     23.26 o 
  -6   8   8      269.08      241.66     22.10 o 
  -5   8   8      423.45      477.85     31.72 o 
  -4   8   8      376.84      362.60     58.41 o 
  -3   8   8      136.88      171.85     17.48 o 
  -2   8   8      308.05      349.32     51.66 o 
  -1   8   8       43.93       54.26     13.91 o 
   0   8   8      449.24      557.95     73.80 o 
   1   8   8      288.58      265.25     13.36 o 
   2   8   8      310.08      304.00     12.57 o 
   3   8   8      204.40      228.28     10.89 o 
   4   8   8       33.61       35.87      7.08 o 
   5   8   8       57.58       39.09      7.79 o 
   6   8   8       53.93       43.26      9.64 o 
   7   8   8      101.68       99.32     13.01 o 
  -7   9   8       46.10       20.81     10.93 o 
  -6   9   8        0.18       -2.76      9.50 o 
  -5   9   8        8.04        6.51      9.52 o 
  -4   9   8        2.16        0.32      9.46 o 
  -3   9   8        0.04        2.70     11.12 o 
  -2   9   8        8.76       -7.27     14.27 o 
  -1   9   8      125.29      150.47     62.30 o 
   0   9   8        0.06       -4.28     10.10 o 
   1   9   8       26.10       27.33      8.21 o 
   2   9   8        3.18       -0.09      5.41 o 
   3   9   8       16.96        9.88      6.01 o 
   4   9   8       28.22       30.27      7.01 o 
   5   9   8        0.13       -4.07      6.61 o 
   6   9   8        0.00       -6.52      6.51 o 
  -6  10   8       33.23       31.60     12.53 o 
  -5  10   8       68.97       59.96     24.00 o 
  -4  10   8      269.60      331.90     57.47 o 
  -3  10   8      189.11      282.27     84.59 o 
  -2  10   8       15.93       11.15     25.65 o 
  -1  10   8      123.54      151.79    114.28 o 
   0  10   8      218.17      317.65    207.76 o 
   1  10   8      120.59      132.16     16.88 o 
   2  10   8       51.37       67.76      9.13 o 
   3  10   8       45.25       36.39      8.09 o 
   4  10   8      170.02      163.38     13.41 o 
   5  10   8       77.19       97.66     30.99 o 
  -4  11   8        0.15       15.63     12.66 o 
  -3  11   8        0.02       -2.51     13.39 o 
  -2  11   8        4.24        8.74     14.30 o 
  -1  11   8       21.47       20.27     14.08 o 
   0  11   8       21.16       15.50     14.33 o 
   1  11   8        3.54       -1.15      8.93 o 
   2  11   8       10.40        5.20      9.09 o 
   3  11   8        4.51        0.42      9.32 o 
 -10   1   9      257.58      245.46     19.64 o 
  -9   1   9      281.94      288.27     17.52 o 
  -8   1   9      335.01      334.15     18.42 o 
  -7   1   9      762.47      789.10     41.02 o 
  -6   1   9      667.85      723.61     27.47 o 
  -5   1   9      468.08      458.73     14.27 o 
  -4   1   9      153.42      147.56      7.47 o 
  -3   1   9       79.06       70.69      5.67 o 
  -2   1   9      238.10      229.56      8.30 o 
  -1   1   9      425.29      436.11     13.53 o 
   0   1   9      181.49      184.86      8.64 o 
   1   1   9       89.33       80.86      8.85 o 
   2   1   9       51.00       38.54      6.06 o 
   3   1   9      390.82      412.04     45.44 o 
   4   1   9      370.96      361.88     14.59 o 
   5   1   9       37.07       65.03      9.67 o 
   6   1   9       31.34       20.41      8.70 o 
   7   1   9       60.42       46.50      9.21 o 
   8   1   9       52.11       34.42      9.23 o 
   9   1   9       34.24       27.28      9.30 o 
 -10   2   9        7.08       -8.51      9.05 o 
  -9   2   9        1.22      -11.52      7.68 o 
  -8   2   9       12.00       -3.08      7.58 o 
  -7   2   9      107.58      105.72     11.59 o 
  -6   2   9      122.82      109.39     10.46 o 
  -5   2   9      327.40      300.26     11.34 o 
  -4   2   9      407.94      369.67     11.32 o 
  -3   2   9       19.08       22.69      4.58 o 
  -2   2   9      115.73      108.11      6.55 o 
  -1   2   9       85.40       73.82      5.50 o 
   0   2   9       17.31       12.52      4.90 o 
   1   2   9      347.65      341.04     13.99 o 
   2   2   9      128.44      120.32     14.95 o 
   3   2   9       90.65      107.24      9.30 o 
   4   2   9      126.31      133.08      9.96 o 
   5   2   9      364.76      351.73     14.67 o 
   6   2   9      135.10      133.10     13.21 o 
   7   2   9        3.69        1.96      6.66 o 
   8   2   9        4.08        3.89      7.02 o 
   9   2   9       32.66       16.77      8.33 o 
 -10   3   9       78.85       82.21     16.44 o 
  -9   3   9      117.85      103.50     13.30 o 
  -8   3   9      317.13      298.35     17.22 o 
  -7   3   9        4.47       -8.04      5.36 o 
  -6   3   9        5.97       -4.90      4.86 o 
  -5   3   9      197.78      187.37     10.40 o 
  -4   3   9      446.76      447.61     14.05 o 
  -3   3   9     1748.99     1803.74     34.51 o 
  -2   3   9      822.75      876.27     19.42 o 
  -1   3   9       63.22       55.75      6.30 o 
   0   3   9      720.23      696.35     18.90 o 
   1   3   9      770.23      770.95     20.28 o 
   2   3   9      250.18      248.63     14.68 o 
   3   3   9      183.48      179.05     10.51 o 
   4   3   9      214.48      208.18     11.18 o 
   5   3   9      704.88      720.24     23.26 o 
   6   3   9      460.62      470.51     18.03 o 
   7   3   9      201.34      215.74     12.07 o 
   8   3   9      201.20      246.84     16.38 o 
   9   3   9      184.71      209.53     17.60 o 
  -9   4   9        0.03       -8.10      7.68 o 
  -8   4   9       54.23       43.78      8.16 o 
  -7   4   9       14.13        5.42      6.45 o 
  -6   4   9       19.58       18.20      6.24 o 
  -5   4   9       56.51       51.98      7.44 o 
  -4   4   9       14.61       11.99      5.60 o 
  -3   4   9      186.73      182.00     10.98 o 
  -2   4   9        6.29        4.84      4.77 o 
  -1   4   9       46.05       38.21      8.48 o 
   0   4   9       84.83       57.93      6.60 o 
   1   4   9        0.14       -1.60      4.34 o 
   2   4   9       18.43       13.16      4.83 o 
   3   4   9       46.59       37.95      5.95 o 
   4   4   9       63.22       62.48      8.10 o 
   5   4   9       63.80       61.54      9.68 o 
   6   4   9        2.46        0.50      4.94 o 
   7   4   9       36.37       36.61      7.46 o 
   8   4   9        3.46       -1.52      5.74 o 
   9   4   9       23.08       25.04      8.77 o 
  -9   5   9       77.91       61.90      9.49 o 
  -8   5   9      165.44      151.03     13.25 o 
  -7   5   9        7.34        5.07      5.96 o 
  -6   5   9      311.25      314.10     14.37 o 
  -5   5   9      142.27      177.16     17.27 o 
  -4   5   9      252.03      217.15     15.45 o 
  -3   5   9      228.47      229.11     15.50 o 
  -2   5   9      160.83      135.43     10.53 o 
  -1   5   9      303.63      302.14     12.19 o 
   0   5   9      453.26      475.12     15.68 o 
   1   5   9      733.78      825.91     22.40 o 
   2   5   9      144.53      175.20     10.04 o 
   3   5   9      341.90      328.97     12.74 o 
   4   5   9      315.69      312.18     12.43 o 
   5   5   9       79.31      101.11      9.89 o 
   6   5   9      196.97      208.98     12.63 o 
   7   5   9      155.59      161.15     12.28 o 
   8   5   9      113.89       98.35     10.42 o 
  -8   6   9       29.77       12.03      7.26 o 
  -7   6   9        3.37        1.92      6.07 o 
  -6   6   9       46.01       39.71     22.10 o 
  -5   6   9        9.56        7.31      9.04 o 
  -4   6   9       73.58       44.17     10.43 o 
  -3   6   9        5.41       -3.35      6.86 o 
  -2   6   9       18.25        9.90      8.05 o 
  -1   6   9       48.94       50.17      6.81 o 
   0   6   9        1.59       -4.25      4.60 o 
   1   6   9      111.77      125.95     18.51 o 
   2   6   9       48.43       32.45      6.17 o 
   3   6   9       70.43       73.79      7.73 o 
   4   6   9       19.30       15.57      5.29 o 
   5   6   9       59.06       43.60      7.90 o 
   6   6   9       36.87       28.82      7.15 o 
   7   6   9       10.08        7.64      5.91 o 
   8   6   9        0.59       -1.99      7.08 o 
  -8   7   9       83.07       77.21     14.75 o 
  -7   7   9      431.66      410.37     36.70 o 
  -6   7   9      295.82      336.99     23.50 o 
  -5   7   9      490.89      489.77     41.75 o 
  -4   7   9       10.84       11.46      8.55 o 
  -3   7   9       30.89       18.47      9.77 o 
  -2   7   9      364.65      391.16     51.90 o 
  -1   7   9        5.65        2.74      8.90 o 
   0   7   9      138.04      170.83     35.30 o 
   1   7   9       14.42       10.08      5.80 o 
   2   7   9      395.66      379.44     16.50 o 
   3   7   9      539.29      573.03     18.23 o 
   4   7   9       51.28       57.35      7.52 o 
   5   7   9        1.32       -6.31      5.41 o 
   6   7   9        6.76        6.45      5.90 o 
   7   7   9       67.11       73.44     16.01 o 
  -7   8   9       55.68       57.86     13.84 o 
  -6   8   9        0.06       -8.71      9.38 o 
  -5   8   9      114.53      111.08     38.18 o 
  -4   8   9        8.04        2.41      9.47 o 
  -3   8   9       50.60       66.20     14.70 o 
  -2   8   9       76.20       67.18     13.41 o 
  -1   8   9       74.40       99.09     15.32 o 
   0   8   9       54.60       66.65     19.82 o 
   1   8   9        5.50       -5.99      6.51 o 
   2   8   9      101.61      108.76      9.10 o 
   3   8   9        1.37       -3.89      4.77 o 
   4   8   9      100.19       99.98      9.19 o 
   5   8   9        0.50       -2.91      5.44 o 
   6   8   9       14.10       14.12      7.63 o 
  -5   9   9      203.24      255.38     30.87 o 
  -4   9   9      343.75      460.58     42.70 o 
  -3   9   9      160.30      198.28     66.93 o 
  -2   9   9       49.37       48.73     13.85 o 
  -1   9   9      102.68      124.96     17.49 o 
   0   9   9       44.26       63.44     14.62 o 
   1   9   9      148.55      138.05     23.40 o 
   2   9   9      209.60      230.81     13.66 o 
   3   9   9       22.34       20.63      7.29 o 
   4   9   9       79.18       63.58      7.97 o 
   5   9   9       72.87       92.22     12.59 o 
  -4  10   9        1.12      -13.83     10.13 o 
  -3  10   9       12.97        6.44     13.85 o 
  -2  10   9       31.13       42.95     25.26 o 
  -1  10   9        7.73        3.74     12.19 o 
   0  10   9        3.00       -0.68     11.14 o 
   1  10   9        0.78        1.27     11.46 o 
   2  10   9        0.05       -2.28      8.94 o 
   3  10   9        7.06       -1.43      6.58 o 
  -9   0  10      356.31      328.95     28.14 o 
  -8   0  10       30.47       32.77     14.36 o 
  -7   0  10      325.82      336.13     25.82 o 
  -6   0  10      337.54      366.58     26.44 o 
  -5   0  10      150.25      150.92     13.84 o 
  -4   0  10      240.61      233.05     22.21 o 
  -3   0  10      111.38       97.94     11.46 o 
  -2   0  10      151.06      175.84     15.87 o 
  -1   0  10     1585.49     1727.66     57.92 o 
   0   0  10       39.43       57.71     16.89 o 
   1   0  10        9.66        2.13      8.01 o 
   2   0  10      186.82      197.30     18.95 o 
   3   0  10      282.50      303.21     24.21 o 
   4   0  10      349.03      408.04     28.84 o 
   5   0  10       76.19       59.73     15.76 o 
   6   0  10      401.33      366.10     28.18 o 
   7   0  10       57.02       54.51     14.80 o 
   8   0  10      161.02      195.83     25.72 o 
  -9   1  10       16.79        6.35     10.69 o 
  -8   1  10        3.36        3.01      8.54 o 
  -7   1  10        9.47       -9.86      9.17 o 
  -6   1  10        5.53       -2.36      7.42 o 
  -5   1  10      134.16      136.23     12.73 o 
  -4   1  10       55.04       38.21      6.36 o 
  -3   1  10      122.88      130.70      9.05 o 
  -2   1  10      507.57      515.57     15.86 o 
  -1   1  10        9.88        3.30      4.21 o 
   0   1  10        0.15       -3.98      4.59 o 
   1   1  10       26.92       20.84      5.77 o 
   2   1  10       69.52       49.82      8.70 o 
   3   1  10        0.92       -7.84      5.34 o 
   4   1  10      345.57      350.20     34.63 o 
   5   1  10        1.60       -2.68      6.22 o 
   6   1  10       19.87        9.31      7.68 o 
   7   1  10       49.08       48.01     10.22 o 
   8   1  10       27.03        5.95     13.43 o 
  -9   2  10      242.92      229.86     16.85 o 
  -8   2  10      264.24      263.32     17.07 o 
  -7   2  10      112.57      112.72     15.23 o 
  -6   2  10      185.16      174.13     10.88 o 
  -5   2  10      163.00      175.34     12.53 o 
  -4   2  10      403.04      378.45     11.97 o 
  -3   2  10      744.59      816.37     19.20 o 
  -2   2  10      233.88      221.36     10.28 o 
  -1   2  10       46.67       48.07      7.65 o 
   0   2  10      234.25      221.43     20.42 o 
   1   2  10      255.12      239.49     12.15 o 
   2   2  10      415.43      428.03     16.69 o 
   3   2  10       97.35      101.59      9.55 o 
   4   2  10       10.65        9.86      5.70 o 
   5   2  10      465.74      448.29     22.05 o 
   6   2  10      125.88      130.17     13.91 o 
   7   2  10      162.15      185.23     16.72 o 
   8   2  10       79.84       82.98     19.74 o 
  -9   3  10        0.00       -8.26      8.59 o 
  -8   3  10        1.32      -10.07      9.31 o 
  -7   3  10       28.45       35.12      7.94 o 
  -6   3  10       30.65       31.93      7.29 o 
  -5   3  10        1.92       -7.68      5.12 o 
  -4   3  10        6.22        4.41      5.17 o 
  -3   3  10       77.55       72.95      7.74 o 
  -2   3  10      150.19      163.58      9.86 o 
  -1   3  10      128.96      155.75     11.21 o 
   0   3  10      237.87      253.37     12.85 o 
   1   3  10       83.58       72.11      8.49 o 
   2   3  10        0.00       -6.82      4.55 o 
   3   3  10      372.07      387.16     21.60 o 
   4   3  10        0.74       -4.14      6.12 o 
   5   3  10       41.25       34.25      7.45 o 
   6   3  10       25.97       20.37     12.38 o 
   7   3  10        1.06       -3.98      6.57 o 
   8   3  10        5.71        1.93      7.72 o 
  -8   4  10      112.80      126.05     13.68 o 
  -7   4  10      297.82      276.27     13.98 o 
  -6   4  10       93.05       84.53     10.67 o 
  -5   4  10      238.71      220.86     18.90 o 
  -4   4  10     1342.03     1417.96     48.23 o 
  -3   4  10      373.87      415.87     23.71 o 
  -2   4  10      104.24      107.10      9.71 o 
  -1   4  10      663.70      669.93     22.56 o 
   0   4  10      509.59      531.68     16.91 o 
   1   4  10      158.31      177.83     12.94 o 
   2   4  10       41.15       47.22      8.76 o 
   3   4  10      117.97      136.44     11.25 o 
   4   4  10      265.02      243.96     13.02 o 
   5   4  10      316.34      341.29     15.61 o 
   6   4  10      112.32      133.62     11.65 o 
   7   4  10       59.41       61.68     11.09 o 
  -8   5  10       12.94       -0.45      6.67 o 
  -7   5  10        0.00       -7.92      6.07 o 
  -6   5  10        4.37        4.96      8.55 o 
  -5   5  10      162.00      163.54     21.50 o 
  -4   5  10       14.36       10.20      8.67 o 
  -3   5  10      597.73      606.11     27.27 o 
  -2   5  10        2.42       -3.35      5.21 o 
  -1   5  10        0.16       -3.37      4.88 o 
   0   5  10        4.28       -3.50      5.03 o 
   1   5  10      115.56       96.39      8.52 o 
   2   5  10       18.19       13.79      6.46 o 
   3   5  10      122.32      110.69     10.91 o 
   4   5  10        3.61       -5.57      5.52 o 
   5   5  10        1.24       -7.65      7.48 o 
   6   5  10       42.19       38.07      8.00 o 
   7   5  10       10.82        3.00      6.25 o 
  -7   6  10      109.71      122.97     18.13 o 
  -6   6  10      400.43      321.89     20.58 o 
  -5   6  10        1.01       -3.49      8.59 o 
  -4   6  10       57.66       58.64     11.11 o 
  -3   6  10       33.63       51.54     10.55 o 
  -2   6  10      322.59      344.59     20.40 o 
  -1   6  10      188.45      195.95     11.47 o 
   0   6  10       77.91       76.59     12.27 o 
   1   6  10      257.41      248.55     11.95 o 
   2   6  10      325.14      335.96     15.60 o 
   3   6  10      133.98      158.38     12.52 o 
   4   6  10       33.69       38.28      7.74 o 
   5   6  10      120.51      123.76     11.44 o 
   6   6  10       10.20        1.13      6.06 o 
  -6   7  10      104.83      137.33     16.62 o 
  -5   7  10       10.92        8.61     10.23 o 
  -4   7  10       70.68       95.21     14.35 o 
  -3   7  10        0.12      -10.46      6.98 o 
  -2   7  10       34.24       20.78      9.91 o 
  -1   7  10       39.98       23.00     10.19 o 
   0   7  10        2.32       -6.19      5.05 o 
   1   7  10       22.72       24.56      6.91 o 
   2   7  10        0.70       -7.27      4.85 o 
   3   7  10        0.95       -4.90      4.92 o 
   4   7  10       49.86       50.89      8.93 o 
   5   7  10        2.08       -6.91      5.63 o 
  -5   8  10      314.85      322.37     23.23 o 
  -4   8  10       22.27       27.58     10.93 o 
  -3   8  10       16.49       10.48     10.09 o 
  -2   8  10       20.47       42.83     28.12 o 
  -1   8  10      152.55      188.51     44.75 o 
   0   8  10      140.25      110.24     20.92 o 
   1   8  10        5.32        0.41      6.95 o 
   2   8  10      150.81      173.41     11.64 o 
   3   8  10      202.06      250.35     12.55 o 
   4   8  10      158.69      185.01     12.40 o 
  -3   9  10       42.80       46.88     13.39 o 
  -2   9  10       83.64       86.09     50.60 o 
  -1   9  10       11.88       11.20     10.82 o 
   0   9  10       44.68       34.39     13.59 o 
   1   9  10        8.02       -4.46     10.57 o 
   2   9  10       65.72       62.38     11.08 o 
  -8   1  11      188.88      185.85     16.58 o 
  -7   1  11      199.90      198.99     16.34 o 
  -6   1  11       38.60       17.96      9.47 o 
  -5   1  11      114.54      129.23     11.34 o 
  -4   1  11       17.48       20.43      6.15 o 
  -3   1  11       53.61       50.41      7.17 o 
  -2   1  11      248.77      251.14     11.31 o 
  -1   1  11      645.97      682.45     23.17 o 
   0   1  11      267.40      255.38     14.77 o 
   1   1  11      109.20      107.45     10.20 o 
   2   1  11      164.29      179.77     19.35 o 
   3   1  11      154.58      182.81     19.16 o 
   4   1  11      279.44      291.25     18.93 o 
   5   1  11        9.43        2.03      6.94 o 
   6   1  11      102.06       83.84     12.78 o 
   7   1  11      193.72      210.72     17.31 o 
  -7   2  11       14.88       14.86      9.17 o 
  -6   2  11       19.84        8.44      8.52 o 
  -5   2  11       30.87       28.22      9.14 o 
  -4   2  11        6.42       -2.91      5.27 o 
  -3   2  11       62.89       63.59      9.25 o 
  -2   2  11      327.35      300.56     14.90 o 
  -1   2  11        1.14       -8.18      5.45 o 
   0   2  11      117.62      119.93     10.90 o 
   1   2  11        2.33       -3.28      4.93 o 
   2   2  11       16.32        7.14      5.92 o 
   3   2  11       17.51       17.94      7.40 o 
   4   2  11      365.50      367.40     20.21 o 
   5   2  11        9.92        6.33      9.80 o 
   6   2  11       54.43       72.24     21.92 o 
   7   2  11       30.44       15.95     16.59 o 
  -7   3  11      129.00      138.62     14.23 o 
  -6   3  11      180.34      197.39     12.61 o 
  -5   3  11      177.40      178.18     18.53 o 
  -4   3  11      275.59      292.54     25.90 o 
  -3   3  11      336.38      335.39     16.17 o 
  -2   3  11       74.36       66.51      9.31 o 
  -1   3  11       38.19       33.85      7.63 o 
   0   3  11       69.16       79.30      9.78 o 
   1   3  11      476.05      528.42     21.62 o 
   2   3  11       63.43       67.16      8.91 o 
   3   3  11        3.15       -7.49      5.11 o 
   4   3  11       72.45       71.62     11.38 o 
   5   3  11      338.84      349.96     20.27 o 
   6   3  11       77.12      113.68     13.98 o 
  -7   4  11        2.57        1.78      9.38 o 
  -6   4  11        7.36       -0.58      8.88 o 
  -5   4  11       41.20       16.68      9.33 o 
  -4   4  11        0.11       -3.06      7.75 o 
  -3   4  11      109.65      151.87     18.39 o 
  -2   4  11        7.34       -2.20      6.14 o 
  -1   4  11        2.46       -5.09      6.21 o 
   0   4  11       10.56        9.47      6.36 o 
   1   4  11        4.96       -0.69      5.75 o 
   2   4  11       18.71       16.00      6.74 o 
   3   4  11        3.44        1.04      5.72 o 
   4   4  11       23.52       19.03      7.04 o 
   5   4  11       12.86        9.22      6.45 o 
   6   4  11       41.65       38.52     10.32 o 
  -6   5  11       64.52       73.49     12.59 o 
  -5   5  11      239.04      219.98     25.40 o 
  -4   5  11      262.77      250.82     17.95 o 
  -3   5  11      187.82      161.70     16.25 o 
  -2   5  11      628.22      668.52     24.21 o 
  -1   5  11       10.42        5.55      6.72 o 
   0   5  11       64.80       89.04     11.07 o 
   1   5  11      158.99      202.55     13.67 o 
   2   5  11       42.45       36.86     10.29 o 
   3   5  11      234.19      220.38     13.37 o 
   4   5  11       29.95       23.51      7.46 o 
   5   5  11       64.78       75.94      9.80 o 
  -5   6  11       15.83       -0.66      9.36 o 
  -4   6  11        1.80       -2.67      9.10 o 
  -3   6  11       25.93       13.00     19.83 o 
  -2   6  11      100.81       67.43     12.42 o 
  -1   6  11       93.39      109.54     10.12 o 
   0   6  11       44.23       51.59      8.63 o 
   1   6  11        9.82        4.62      7.26 o 
   2   6  11       24.42       28.77      8.22 o 
   3   6  11       17.70       15.07      8.32 o 
   4   6  11       30.51       32.26      7.96 o 
  -4   7  11      103.13      110.70     18.37 o 
  -3   7  11       60.60       55.09     12.77 o 
  -2   7  11       42.63       52.81     12.32 o 
  -1   7  11      425.78      450.46     29.57 o 
   0   7  11      139.78      141.10     13.88 o 
   1   7  11       35.14       27.48      8.61 o 
   2   7  11      142.55      159.15     13.85 o 
   3   7  11      218.71      266.40     17.93 o 
  -1   8  11        2.90        1.92      9.52 o 
   0   8  11       15.21       -6.18     10.51 o 
  -6   0  12      116.77      157.70     22.24 o 
  -5   0  12      256.02      305.94     19.63 o 
  -4   0  12        9.84        4.58      8.74 o 
  -3   0  12      121.41      141.47     14.81 o 
  -2   0  12      485.59      502.80     36.48 o 
  -1   0  12      199.75      203.98     25.61 o 
   0   0  12      232.10      246.15     23.73 o 
   1   0  12       36.44       27.03     12.18 o 
   2   0  12      133.07      167.85     22.70 o 
   3   0  12      304.46      315.37     27.20 o 
   4   0  12        2.71       -2.86      9.71 o 
   5   0  12       28.97       34.69     13.80 o 
  -6   1  12       14.14      -10.91      8.53 o 
  -5   1  12        0.04       -2.62      6.54 o 
  -4   1  12       16.52       19.11      8.06 o 
  -3   1  12       26.42       29.07      8.66 o 
  -2   1  12       43.59       36.07      8.66 o 
  -1   1  12      126.72      122.85     11.82 o 
   0   1  12       16.03       10.12      8.63 o 
   1   1  12        2.36        5.01     11.42 o 
   2   1  12        5.14        2.53      7.53 o 
   3   1  12       54.28       52.52     11.23 o 
   4   1  12       37.71       21.22      9.87 o 
   5   1  12        6.97        1.35      7.77 o 
  -5   2  12       29.96       28.95     14.06 o 
  -4   2  12       64.28       63.92     10.29 o 
  -3   2  12       61.50       59.06      9.73 o 
  -2   2  12        0.81       -2.37      6.80 o 
  -1   2  12      270.12      285.28     15.17 o 
   0   2  12      326.18      336.83     16.03 o 
   1   2  12      126.45      137.88     15.31 o 
   2   2  12       51.42       49.32     10.52 o 
   3   2  12       13.79       19.38      9.18 o 
   4   2  12      217.05      238.85     17.27 o 
  -5   3  12       66.79       56.69     17.33 o 
  -4   3  12        9.33       -3.54     11.77 o 
  -3   3  12       62.76       57.20     11.97 o 
  -2   3  12        6.55        7.18      7.42 o 
  -1   3  12        1.71       -2.16      6.23 o 
   0   3  12       10.42        6.66      6.72 o 
   1   3  12       33.18       32.63      7.89 o 
   2   3  12       74.09       92.57     10.92 o 
   3   3  12       75.32       89.91     13.19 o 
   4   3  12       28.78       21.31      9.36 o 
  -4   4  12      258.07      280.60     27.90 o 
  -3   4  12      124.01      133.95     23.25 o 
  -2   4  12       77.82       90.98     21.34 o 
  -1   4  12       11.28        8.83      7.53 o 
   0   4  12       13.77        9.60      6.88 o 
   1   4  12       65.43       78.77     10.33 o 
   2   4  12      222.45      235.56     13.94 o 
   3   4  12      111.87      117.49     11.99 o 
  -3   5  12        0.88       -5.72     13.21 o 
  -2   5  12       28.89       19.89     10.72 o 
  -1   5  12       13.79        5.25      7.48 o 
   0   5  12       91.47      103.22     11.40 o 
   1   5  12       61.76       54.88      9.80 o 
   2   5  12       20.62       12.77      7.75 o 
  -1   6  12      111.40      144.83     20.89 o 
   0   6  12       73.34       75.99     10.72 o 
  -2   1  13       80.41       68.32     14.15 o 
  -1   1  13      171.58      174.61     18.61 o 
   0   1  13       79.37       95.11     14.31 o 
   1   1  13       67.13       76.26     13.17 o 
  -1   2  13        3.43        6.07      9.54 o 
   0   2  13      108.17      105.88     15.10 o 
                                                 
